# Supplementary material for: Genomewide and Enzymatic Analysis Reveals Efficient d-Galacturonic Acid Metabolism in the Basidiomycete Yeast Rhodosporidium toruloides
Source: mSystems. 2019 Dec 17;4(6):e00389-19. doi: 10.1128/mSystems.00389-19 (PMC6918025; doi:10.1128/mSystems.00389-19)
Supplement: TABLE S1 [file mSystems.00389-19-st001.xlsx]

## Sheet: Summary
SI Table S1
Summary of RNAseq and Fitness data on D-galUA, D-glc, and glycerol. Average FPKM, fitness scores, and T-statistics across three biological replicates for every gene in the R. toruloides IFO 0880 genome. Genes are listed by their protein ID in version 4 of the genome publicly available at genome.jgi.doe.gov/Rhoto_IFO0880_4/. Orthologous genes in the S. cerevisiae genome are listed where clear orth…

## Sheet: Table S1
Protein ID	Notes	S. cerevisiae Orthologs	Ballgown Qval	D-galUA FPKM	D-glc FPKM	Glycerol FPKM	Barcoded Insertions	D-galUA Fitness	D-glc Fitness	Glycerol Fitness	D-galUA T-statistic	D-glc T-statistic	Glycerol T-statistic
RTO4_12062	GAAB		1.60815e-05	9845.83	25.5392	57.2775	10	-3.25421	-0.412237	0.00216507	-9.52281	-1.79601	0.0973447
RTO4_12061	GAAC		6.30153e-05	6397.42	24.4896	134.339	4	-5.12998	-0.270539	-0.417701	-10.4477	-1.51158	-3.24773
RTO4_11882	GAAD homolog	YPR1,GCY1	8.93648e-06	7666.71	118.345	63.7938	14	-3.95814	0.296888	0.0246654	-11.8975	1.67166	0.200894
RTO4_9774	GAAD ortholog	YPR1,GCY1	0.000160767	3981.47	524.351	699.373	11	-0.778763	0.0727393	0.0250476	-5.49847	0.4753	0.180046
RTO4_8969	Galactose utilization	GAL10	0.00303401	489.921	241.393	440.207	0	#N/A	#N/A	#N/A	#N/A	#N/A	#N/A
RTO4_11332	Galactose utilization	GAL7	4.48474e-05	329.982	54.7853	57.513	14	-1.5693	-0.0810536	-0.0738261	-8.81647	-0.519191	-0.404038
RTO4_13990	Galactose utilization	GAL1,GAL3	0.000129181	86.8832	46.2223	78.1585	22	-0.926741	0.29472	-0.0141131	-7.79304	2.30015	-0.150014
RTO4_15423	Gluconeogenesis	FBP1	1.06955e-05	851.832	161.233	141.9	7	-1.96581	-0.00537071	-0.78809	-4.6538	-0.017909	-3.14112
RTO4_11039	Glycerol Utilization	GUT2	4.32398e-05	405.006	49.112	30.5828	14	-2.19471	-0.101775	-3.08603	-7.1905	-0.426277	-8.40548
RTO4_11022	Glycerol Utilization	GUT1	0.000329399	122.079	27.4954	49.449	12	-3.23239	0.16939	-3.39864	-8.48239	0.868439	-9.0845
RTO4_10704	Glycerol-proton symporter	STL1	2.87739e-05	2361.12	272.912	197.149	7	0.115019	-0.209344	-0.636294	0.61546	-1.23751	-3.76185
RTO4_10259	Glycogen Metabolism	MRK1,RIM11	0.00110836	430.693	333.704	775.202	5	-3.28641	0.149287	-2.28282	-6.06121	0.356794	-3.95431
RTO4_12594	Glycogen Metabolism	GLC3	0.000184205	99.8273	34.7929	174.809	23	-1.58712	0.437951	-0.203178	-12.5248	3.22043	-1.97753
RTO4_16598	Glycotransferases		0.00418769	41.8134	67.3914	57.0259	10	-1.23184	0.272313	1.16788	-7.53162	1.00303	7.78013
RTO4_9368	Glycotransferases		0.335634	38.4428	44.8631	38.1946	11	-1.06175	0.413077	0.361117	-5.82641	1.74559	2.35859
RTO4_15198	Regulatory Proteins	YPT6	0.00540057	404.94	255.696	369.262	10	-1.15797	-0.480114	-0.315864	-5.55818	-1.77133	-1.88274
RTO4_16581	Regulatory Proteins	MPC1	0.0548224	275.643	264.101	168.996	2	-2.23944	0.716585	-0.0155359	-2.25481	0.160165	-0.0258174
RTO4_16778	Regulatory Proteins	SNF1	0.124004	53.7301	52.8382	69.1087	8	-3.48869	0.0298663	-1.67905	-6.53888	-0.0391706	-3.72065
RTO4_15357	Regulatory Proteins	UBP14	0.00338991	29.8622	25.7995	19.5375	6	-1.00709	-0.0121457	0.273118	-3.68192	0.000669263	1.30922
RTO4_14899	Regulatory Proteins		0.00294941	29.1239	19.2551	25.1743	16	-1.96249	0.0277813	-0.965943	-9.95079	-0.0642639	-5.55134
RTO4_8382	Regulatory Proteins		0.00503611	25.2042	30.2734	44.3912	5	-2.17406	0.506775	-0.34903	-6.41554	0.949662	-0.900589
RTO4_14622	Regulatory Proteins		0.00668814	24.2975	17.5114	20.2299	15	-1.31117	-0.404933	-0.377313	-9.06995	-2.16684	-2.87107
RTO4_14809	Regulatory Proteins	SNF4	0.0362564	17.5524	13.8188	17.4762	7	-3.46165	-0.602957	-1.66483	-7.99407	-2.65058	-5.60747
RTO4_9490	Similar to polygalacturonases		0.00287812	22.4179	34.7286	30.7633	29	-1.43775	0.263019	1.98468	-12.8192	2.08351	20.5829
RTO4_13727	Transporter, homolog of GAT-1		0.000207152	106.23	81.3591	474.332	2	-0.487695	-0.0856818	-0.215506	-0.658894	-0.178754	-0.359328
RTO4_13731	Transporter, homolog of GAT-1		0.000148788	50.7204	49.3491	241.159	1	-0.801332	1.29148	-1.24908	-0.810434	0.74418	-1.18059
RTO4_16194	Transporter, homolog of N. crassa NCU02653		2.85749e-06	3145.59	12.7796	41.377	7	0.0970486	-0.546662	0.0585651	0.257754	-2.23029	0.218127
RTO4_9841	Transporter, homolog of N. crassa NCU02188		2.85749e-06	4605.19	23.1879	77.6746	10	-2.31914	-0.0704484	0.151731	-9.17502	-0.388026	0.703662
RTO4_10452	Transporter, homolog of N. crassa NCU02188		8.93648e-06	814.817	2.99547	72.2168	20	-0.283829	0.128901	0.111228	-2.27774	0.906754	0.840894
RTO4_9848	Transporter, paralog of RTO4_9841, possible pseudogene		6.83195e-06	2041.12	0.251546	0.1	2	0.126895	1.43789	0.706784	0.0884572	0.493605	0.862951
RTO4_9846	Transporter, paralog of RTO4_9841, possible pseudogene		8.93648e-06	705.9	5.53507	18.5688	5	-0.171103	-0.0153302	0.308134	-0.674546	-0.287582	1.28994
RTO4_13270	Zn2Cys6 TF		1.45427e-05	92.662	9.32248	12.4164	14	-3.9561	-0.0440654	-0.00934511	-17.3427	-0.663677	-0.122651
RTO4_14174			0.00180975	70.4435	152.393	72.31	3	-1.13445	0.0696597	0.0708716	-5.3439	0.350767	0.263564
RTO4_12454			0.00802801	1.01974	0.085231	0.103276	1	-2.07203	0.0957707	-0.0149206	-3.77209	0.132686	-0.0818649
RTO4_11573			0.000119574	406.868	2.44002	3.67532	20	-0.225788	-0.0504426	-0.0293765	-1.76469	-0.49138	-0.243077
RTO4_13562		ADH7,ADH6	3.54186e-05	665.703	5.37429	12.7065	8	0.257938	0.491418	0.062432	0.969959	1.51866	0.237091
RTO4_14454			2.01844e-05	1063.5	32.3755	28.2683	9	0.0971833	-0.0205006	0.0533864	0.658403	-0.0554183	0.307793
RTO4_16623		YMR099C	1.21262e-05	379.144	15.8805	15.3226	3	-0.248761	-0.416779	-0.186446	-1.11671	-1.13269	-0.958984
RTO4_12665		RNY1	3.18742e-05	2278.28	93.7318	132.216	8	0.0586825	0.410964	-0.0346055	0.35639	1.47023	-0.0457024
RTO4_11036			5.84724e-05	589.082	34.2154	34.4671	8	-0.776747	0.205137	-0.015336	-4.55977	0.835561	0.0117967
RTO4_13947		ADH7,ADH6	3.249e-05	1152.32	150.241	23.6288	7	-0.0718909	-0.68054	0.0199655	-0.367487	-2.52746	0.0711796
RTO4_9491			1.7067e-05	640.101	42.7173	55.4227	6	-0.327421	-0.210452	-0.418195	-1.71038	-0.863534	-2.34053
RTO4_9571			4.64576e-05	484.442	13.2483	61.0311	12	0.0977801	-0.0475174	0.011	0.517901	-0.332884	-0.186654
RTO4_8811			2.85749e-06	963.765	77.47	81.2674	5	0.240607	1.06242	0.609696	0.346453	1.51074	2.16235
RTO4_14623		CDA2	4.38712e-06	702.231	4.03576	125.007	3	-0.0881656	0.195689	-0.456322	-0.493804	0.544453	-1.54838
RTO4_10231			0.000325278	343.994	36.6156	30.699	6	-0.0072945	-0.262517	0.129328	0.0039234	-0.757896	0.883356
RTO4_12920			0.00015218	723.287	54.1109	114.899	10	0.185093	-0.612422	0.428142	1.22521	-2.76407	1.94838
RTO4_13820			0.000465507	3284.05	402.612	487.424	18	0.0335279	0.534506	0.0762452	0.37966	3.75926	0.642446
RTO4_15382			0.000268233	353.493	64.663	39.3815	0	#N/A	#N/A	#N/A	#N/A	#N/A	#N/A
RTO4_15436			1.06955e-05	506.949	173.813	19.5307	11	0.226274	0.355803	0.0656805	1.84629	1.7585	0.377879
RTO4_11470			8.93648e-06	785.627	32.9257	353.093	49	0.0749966	-0.0764495	-0.0806331	0.902217	-0.638418	-0.881075
RTO4_14342			0.000859746	512.754	143.395	118.942	5	-0.152079	-0.086513	-0.141008	-0.835398	0.330389	-0.702046
RTO4_13286		NCP1	7.77452e-05	839.472	380.55	186.132	0	#N/A	#N/A	#N/A	#N/A	#N/A	#N/A
RTO4_15819			6.81661e-05	1391.07	775.051	232.448	13	0.125874	0.257265	0.201268	0.842659	1.76995	1.29859
RTO4_13316			0.00835499	732.247	317.227	264.624	8	-0.460208	0.729982	-0.741529	-1.8828	3.24658	-2.80763
RTO4_10000		ZWF1	0.000261214	600.156	173.056	310.942	0	#N/A	#N/A	#N/A	#N/A	#N/A	#N/A
RTO4_15349			0.000550846	529.058	144.124	294.491	12	-0.0271477	-0.0123774	-0.176269	-0.235717	-0.0810552	-1.16114
RTO4_9287		VCX1	4.91669e-05	526.604	20.9514	418.297	22	0.256457	0.0146518	0.0725868	2.22587	0.173643	0.639837
RTO4_11343			0.00058382	394.532	208.539	121.49	11	0.225855	0.206228	0.08487	1.10337	0.789914	0.4092
RTO4_13262		AHP1	0.000324509	646.906	202.426	341.163	9	0.0363501	-0.183111	-0.134054	0.451056	-0.929491	-0.610476
RTO4_11492		HSC82,HSP82	3.18742e-05	2074.44	1310.68	448.372	43	-0.00619872	-0.0838048	0.0255539	-0.0933349	-0.793443	0.242217
RTO4_8976		SSA1,SSA3,SSB1,ECM10,SSA4,KAR2,SSC1,SSA2,SSB2,SSQ1	0.0004091	493.48	230.822	198.813	0	#N/A	#N/A	#N/A	#N/A	#N/A	#N/A
RTO4_9938			8.93648e-06	453.718	4.20863	393.437	21	0.173304	0.242621	0.00852684	1.6773	1.7097	0.0951531
RTO4_15167		GND2,GND1	0.000190652	2328.24	893.77	1186.94	1	0.587673	1.95806	0.604586	0.675367	0.897281	0.596564
RTO4_9983		SSA1,SSA3,SSB1,ECM10,SSA4,KAR2,SSC1,SSA2,SSB2,SSQ1	0.000279021	1076.07	694.056	270.602	1	-0.782091	0.25609	0.105093	-1.80074	-0.352204	0.289005
RTO4_16630		PYC2,PYC1	0.000283518	802.084	418.842	311.099	8	-1.98212	-3.2136	-1.89259	-6.23771	-5.49303	-3.92938
RTO4_13373		SEC61	2.12836e-05	598.323	258.736	302.306	1	0.0396424	0.648548	0.599455	0.236365	1.23002	1.65164
RTO4_8372		MEU1	0.000263111	386.79	143.051	221.946	4	-0.743809	0.206362	0.0406556	-2.40509	0.0790377	0.0577665
RTO4_13630		PDA1	0.000228506	893.881	475.126	370.284	0	#N/A	#N/A	#N/A	#N/A	#N/A	#N/A
RTO4_14281		AAT1	0.000217592	2078.24	1387.08	630.771	9	-0.123621	-0.408184	-0.204245	-0.702408	-2.12309	-1.12218
RTO4_12774			0.000101896	633.313	116.453	503.281	15	0.0223549	0.359273	0.12088	-0.130912	1.91168	0.988947
RTO4_11435			0.000132914	339.864	156.606	192.921	12	0.150353	0.0990895	0.0114064	1.15555	0.566596	0.0401724
RTO4_9339			4.45092e-05	3680.58	236.165	3693.86	35	0.0623945	-0.18385	0.0942743	0.811928	-1.41957	0.977042
RTO4_11624		ACO2,ACO1	0.000448675	1480.01	384.701	1237.98	13	-0.062382	0.0990997	0.0941366	-0.397268	0.600523	0.696413
RTO4_8802		CYC7,CYC1	0.0528834	832.945	404.638	511.862	0	#N/A	#N/A	#N/A	#N/A	#N/A	#N/A
RTO4_11629		YMR118C,SDH3	0.000360812	636.791	284.663	431.751	0	#N/A	#N/A	#N/A	#N/A	#N/A	#N/A
RTO4_11009			0.000290758	354.954	232.432	168.735	6	-0.160527	0.139838	-0.14906	-1.02729	0.431605	-0.679894
RTO4_11791			0.0199691	452.231	243.006	272.589	6	-0.198009	-0.283064	-0.337374	-0.992281	-1.13139	-2.26004
RTO4_11752		UGP1	0.000127457	508.601	134.446	451.544	0	#N/A	#N/A	#N/A	#N/A	#N/A	#N/A
RTO4_15574			0.00686501	613.534	372.893	347.37	4	0.537784	-0.0734703	0.05305	1.51223	-0.218907	0.124576
RTO4_11814		ECM4,GTO3	0.000910509	345.915	78.1264	328.003	4	-0.399544	0.282919	-0.410053	-1.50731	0.788149	-1.477
RTO4_16717			1.9575e-05	935.294	8.75678	1096.41	22	0.0900938	0.0727942	0.249467	0.892092	0.460627	2.48525
RTO4_13161		CCP1	0.000152609	840.875	205.719	799.154	10	0.078739	-0.162766	-0.144756	0.55577	-0.927852	-1.35003
RTO4_8709		MET14	0.0121589	512.727	405.163	214.864	13	-1.83826	-2.87403	-2.12441	-13.648	-14.9913	-14.7161
RTO4_9857		MMF1,HMF1	0.00167615	455.313	349.311	204.719	5	0.216548	-0.134065	0.514903	1.25099	-0.51561	2.73948
RTO4_13948		PDB1	0.00088028	955.49	738.418	439.382	0	#N/A	#N/A	#N/A	#N/A	#N/A	#N/A
RTO4_9730		OLE1	0.0017994	447.079	280.521	271.707	0	#N/A	#N/A	#N/A	#N/A	#N/A	#N/A
RTO4_10136		INO1	0.00820215	995.127	782.946	461.74	15	-0.90755	-0.413073	0.0346515	-5.94721	-2.53792	0.286792
RTO4_11400		SSE2,SSE1	0.00384473	589.017	519.386	240.453	1	#N/A	#N/A	#N/A	#N/A	#N/A	#N/A
RTO4_13371			0.00833752	3079.38	2914.38	1082.69	6	0.240198	0.0176769	-0.00699754	1.19029	0.000182715	0.110776
RTO4_15773		MPC3,MPC2	0.00153036	419.92	301.588	260.74	1	#N/A	#N/A	#N/A	#N/A	#N/A	#N/A
RTO4_12913		SMD3	0.0315892	359.873	221.096	266.354	0	#N/A	#N/A	#N/A	#N/A	#N/A	#N/A
RTO4_10804			4.04594e-05	627.651	41.5132	811.184	10	-0.0957358	0.179331	-0.0510183	-0.514538	0.800418	-0.338373
RTO4_9198		CYT1	0.0031321	480.443	288.485	364.494	0	#N/A	#N/A	#N/A	#N/A	#N/A	#N/A
RTO4_11662		ERV14	0.0275631	351.16	248.995	228.813	0	#N/A	#N/A	#N/A	#N/A	#N/A	#N/A
RTO4_14210		SIF2	0.000183228	383.142	202.037	326.775	12	-0.0595493	0.0986798	-0.105025	-0.373383	0.562658	-0.717717
RTO4_15038		GRX1,GRX2	0.0324208	452.693	302.662	325.002	3	0.095269	-0.536959	-0.246454	0.425119	-1.80352	-0.751595
RTO4_13614		RIP1	0.00957775	608.411	453.362	394.687	1	-0.530288	0.0544516	-0.92921	-1.80684	0.171393	-2.76841
RTO4_14970		SAR1	0.00201143	393.756	300.402	249.198	0	#N/A	#N/A	#N/A	#N/A	#N/A	#N/A
RTO4_9950		PEP4	0.00586106	450.738	292.259	341.37	5	-0.192366	-1.30532	0.245518	-0.555859	-2.45061	0.784634
RTO4_10428		LYS12	0.00163479	402.448	284.327	150.323	9	-1.69906	-2.55595	0.1067	-7.75403	-9.00402	0.665991
RTO4_10635		ODC2,ODC1	0.000199044	446.95	433.05	199.334	9	-0.362961	0.296193	-0.257848	-1.7292	1.55481	-1.45004
RTO4_11618		QCR2	0.0120274	651.683	458.868	464.963	0	#N/A	#N/A	#N/A	#N/A	#N/A	#N/A
RTO4_15890			1.43977e-05	661.326	232.15	714.432	11	-0.265333	0.663561	1.53213	-1.82126	3.31183	12.3471
RTO4_8813		CPR5,CPR2	0.00188901	478.568	293.339	396.209	9	0.382307	-0.237584	0.371803	1.98	-0.417809	2.01801
RTO4_8845			0.000473104	963.578	867.845	526.633	0	#N/A	#N/A	#N/A	#N/A	#N/A	#N/A
RTO4_13824		ADY2,ATO2	0.000132533	413.864	150.983	449.994	7	-0.324607	0.251159	-0.28507	-1.72073	0.854344	-1.44707
RTO4_13424		ATP5	0.00702564	1651.34	1412.51	991.004	0	#N/A	#N/A	#N/A	#N/A	#N/A	#N/A
RTO4_16827			0.00879831	927.298	591.858	761.098	6	-0.0610002	0.272092	0.0537191	-0.361283	0.73377	0.0857836
RTO4_10499		PDI1	0.0348772	1082.22	843.672	751.639	4	-0.404385	1.08151	0.194409	-1.98672	2.34318	0.844033
RTO4_11958		ATP3	0.00199565	1605.66	1366.99	1014.5	0	#N/A	#N/A	#N/A	#N/A	#N/A	#N/A
RTO4_15631		TKL2,TKL1	0.0552395	1034.33	744.019	792.389	1	#N/A	#N/A	#N/A	#N/A	#N/A	#N/A
RTO4_12506			0.385377	617.123	504.017	415.07	4	-1.91069	-0.999908	-0.855975	-4.21205	-2.28666	-1.89994
RTO4_10173		TAL1,NQM1	0.00365884	730.59	488.037	616.234	0	#N/A	#N/A	#N/A	#N/A	#N/A	#N/A
RTO4_12826		ACB1	0.000529663	938.88	461.09	975.372	0	#N/A	#N/A	#N/A	#N/A	#N/A	#N/A
RTO4_16826			0.00521042	779.825	492.963	705.258	11	-0.102225	0.0539291	0.0256542	-0.833693	0.259761	0.151839
RTO4_10094			0.000288828	1514.13	1015.44	1320.84	12	-0.18599	0.0944632	0.112633	-1.36389	0.583281	0.986292
RTO4_8889		MIR1,PIC2	0.00705619	1008.76	970.584	598.728	0	#N/A	#N/A	#N/A	#N/A	#N/A	#N/A
RTO4_14418			0.00519479	405.511	265.233	372.533	1	#N/A	#N/A	#N/A	#N/A	#N/A	#N/A
RTO4_15825			0.00025443	9748.55	5877.58	9474.46	8	-0.192752	0.160656	-0.172664	-0.89601	0.550266	-0.92887
RTO4_12715		TSA1	5.83882e-05	721.82	1022.33	118.259	4	-0.552762	-0.90937	-1.00029	-2.24975	-2.27724	-3.47163
RTO4_12704		PET9,AAC3	0.00111808	9344.75	10629.6	4348.85	0	#N/A	#N/A	#N/A	#N/A	#N/A	#N/A
RTO4_14126		LAT1	0.0158253	366.903	352.103	241.41	0	#N/A	#N/A	#N/A	#N/A	#N/A	#N/A
RTO4_9388		EGD1	0.0449905	342.209	349.499	204.929	8	0.103553	0.0059131	0.447942	0.66634	-0.0240088	2.41746
RTO4_14719		RPS8A,RPS8B	0.049081	4349.02	4277.3	2784.98	0	#N/A	#N/A	#N/A	#N/A	#N/A	#N/A
RTO4_9705		MAS1	0.0345784	621.419	542.752	466.828	0	#N/A	#N/A	#N/A	#N/A	#N/A	#N/A
RTO4_16833		SPE3,LYS9	0.00233155	357.75	393.717	188.738	0	#N/A	#N/A	#N/A	#N/A	#N/A	#N/A
RTO4_15879		IPP1	0.00575921	890.61	834.702	623.257	0	#N/A	#N/A	#N/A	#N/A	#N/A	#N/A
RTO4_15831			0.00235894	717.917	416.745	759.072	6	0.06139	-0.055327	0.0176171	0.48056	-0.157712	0.279274
RTO4_16418		RPP2B	0.0277751	1401.28	1431.4	866.191	0	#N/A	#N/A	#N/A	#N/A	#N/A	#N/A
RTO4_12122		ERG13	0.000967891	342.988	356.596	206.523	0	#N/A	#N/A	#N/A	#N/A	#N/A	#N/A
RTO4_9735		TEF4,CAM1	0.00984511	700.328	645.869	506.689	4	0.140711	-0.278281	0.179837	0.551953	-0.908286	0.521547
RTO4_11034			0.00366741	395.666	451.372	199.793	20	-0.105539	-0.378492	0.28637	-0.605658	-2.11782	1.95964
RTO4_16243			0.00717404	483.128	270.153	529.805	18	-0.218335	-0.156392	-0.10718	-1.66379	-1.04012	-0.975338
RTO4_11555			0.0347318	696.34	524.121	629.536	6	-0.389302	0.022859	-0.661426	-1.0919	0.134596	-1.96482
RTO4_10685		COX6	0.179055	455.384	388.549	367.94	3	-0.42682	0.178995	-0.364638	-0.772651	0.583376	-0.598872
RTO4_14912		ATP7	0.0146771	519.653	509.765	366.535	0	#N/A	#N/A	#N/A	#N/A	#N/A	#N/A
RTO4_15681		QCR7	0.000771908	576.171	623.028	351.055	0	#N/A	#N/A	#N/A	#N/A	#N/A	#N/A
RTO4_12661		TUB2	0.0439591	539.531	483.025	433.414	0	#N/A	#N/A	#N/A	#N/A	#N/A	#N/A
RTO4_16146			0.00108142	1441.45	695.592	1756.64	14	-0.0976594	0.095952	-0.18837	-1.00093	0.849199	-1.33655
RTO4_10197			0.000499267	430.865	473.741	265.581	3	-0.0665139	-0.257132	-0.126327	-0.229567	-0.540052	-0.491566
RTO4_13610		RPL5	0.0928766	2270.63	2405.13	1502.86	0	#N/A	#N/A	#N/A	#N/A	#N/A	#N/A
RTO4_10580		HOG1	0.000110923	390.651	238.657	434.426	4	-0.671883	-3.39038	-1.48393	-1.0035	-5.01379	-1.78709
RTO4_14972		SUB2	0.00366142	639.3	432.582	673.398	1	#N/A	#N/A	#N/A	#N/A	#N/A	#N/A
RTO4_8446			0.302726	500.473	487.62	381.35	0	#N/A	#N/A	#N/A	#N/A	#N/A	#N/A
RTO4_8534		GSP1,GSP2	0.0156761	481.026	466.615	370.037	0	#N/A	#N/A	#N/A	#N/A	#N/A	#N/A
RTO4_13608			0.257197	519.634	548.704	356.876	4	-0.162995	0.292808	-0.531574	-0.982575	0.415284	-1.9203
RTO4_9589		PGI1	0.0466583	464.241	356.68	457.623	0	#N/A	#N/A	#N/A	#N/A	#N/A	#N/A
RTO4_14257			0.00984417	439.639	141.761	635.799	1	0.17202	-0.764282	-0.815837	0.285302	-0.894588	-0.952053
RTO4_12610		RPS3	0.0982082	930.982	911.96	735.507	0	#N/A	#N/A	#N/A	#N/A	#N/A	#N/A
RTO4_9748		VMA3,VMA11	0.00160374	807.32	548.561	882.616	0	#N/A	#N/A	#N/A	#N/A	#N/A	#N/A
RTO4_16644		BMH2,BMH1	0.0224321	724.022	628.058	655.896	23	-0.182825	0.154055	-0.543779	-1.87998	1.41456	-5.98028
RTO4_16031		PTR2	1.06955e-05	717.591	99.5098	1173.06	12	0.0565786	-0.220801	-0.162188	0.160764	-1.50569	-1.06553
RTO4_10954		COF1	0.00960148	1091.06	805.702	1131.94	0	#N/A	#N/A	#N/A	#N/A	#N/A	#N/A
RTO4_9400			0.00390546	499.003	620.364	269.113	3	-0.12508	-0.180987	-0.805498	-0.443283	-0.542974	-1.98919
RTO4_14107		ACT1	0.330709	2327.26	1965.97	2208.76	0	#N/A	#N/A	#N/A	#N/A	#N/A	#N/A
RTO4_11409			0.0969176	429.303	360.389	409.983	10	-0.0784844	0.24824	0.108215	-0.689704	1.38439	0.431898
RTO4_15852		CPR1,CPR3	0.764317	1397.47	1231.87	1286.75	8	0.0688571	0.236235	0.272222	0.419036	0.931102	1.87816
RTO4_14995			0.000113775	518.168	147.325	788.635	32	-0.168382	-0.130291	-0.0647243	-1.49211	-1.12266	-0.681125
RTO4_12042		ALD5,ALD4,ALD6,ALD3,ALD2	0.00025595	439.326	154.019	642.296	7	-0.0301796	0.3265	-0.101342	-0.214323	0.822663	-0.475599
RTO4_14597		ACS1,ACS2	0.00015628	398.046	112.024	611.57	15	0.00156499	-0.0016411	0.766912	0.237179	-0.0317248	6.21671
RTO4_10040		LPD1	0.195377	400.09	381.876	346.008	0	#N/A	#N/A	#N/A	#N/A	#N/A	#N/A
RTO4_14937		RPS27B,RPS27A	0.0171853	22548.4	24845.1	16508.3	0	#N/A	#N/A	#N/A	#N/A	#N/A	#N/A
RTO4_11129		IDP1,IDP2,IDP3	0.0875007	670.359	629.953	604.427	15	-0.863558	-1.70187	0.528953	-6.66492	-7.57271	4.10228
RTO4_14966		TOM40	0.0428304	429.341	453.119	344.455	0	#N/A	#N/A	#N/A	#N/A	#N/A	#N/A
RTO4_13225			0.871715	478.443	688.098	206.731	19	0.045215	0.0562772	0.106148	0.321707	0.280831	0.804442
RTO4_14514		RPL3	0.00980942	3713.6	4618.39	2339.98	0	#N/A	#N/A	#N/A	#N/A	#N/A	#N/A
RTO4_9916		ARF2,ARF1	0.0443604	1626.95	1454.05	1603.59	0	#N/A	#N/A	#N/A	#N/A	#N/A	#N/A
RTO4_10348			0.314806	346.736	384.137	268.515	0	#N/A	#N/A	#N/A	#N/A	#N/A	#N/A
RTO4_15589		ATP2	0.00992268	2375.96	2574.04	1910.06	0	#N/A	#N/A	#N/A	#N/A	#N/A	#N/A
RTO4_11486		YHR020W	0.00169499	357.687	377.325	298.93	21	0.0699937	-0.174072	-0.0805392	0.620766	-1.09737	-0.562797
RTO4_13601			0.00238719	491.629	600.234	331.363	4	0.260537	0.151351	0.120472	1.5856	0.573492	0.430647
RTO4_16144		LSC1	0.0116174	383.418	420.382	308.138	0	#N/A	#N/A	#N/A	#N/A	#N/A	#N/A
RTO4_16281		YJL045W,SDH1	0.00253831	342.236	269.329	382.354	0	#N/A	#N/A	#N/A	#N/A	#N/A	#N/A
RTO4_13825			4.64576e-05	393.405	3.68708	753.576	10	0.206641	-0.111886	0.154278	1.6789	-0.153929	0.910501
RTO4_11021		POR1	0.911365	2953.21	2828.69	2857.81	0	#N/A	#N/A	#N/A	#N/A	#N/A	#N/A
RTO4_9653			0.112847	540.273	582.163	459.946	3	0.103417	0.516961	0.22537	-0.38497	1.21188	0.582615
RTO4_9405		SMT3	0.789895	939.288	943.722	887.887	1	#N/A	#N/A	#N/A	#N/A	#N/A	#N/A
RTO4_14898		YCP4,PST2	0.837763	946.468	896.64	951.469	4	-0.646065	-0.242596	-0.302172	-3.50949	-1.34758	-1.55195
RTO4_16419		RPS15	0.134748	1651.84	1836.07	1389.69	0	#N/A	#N/A	#N/A	#N/A	#N/A	#N/A
RTO4_13759		ATP18	0.554555	390.271	419.032	344.366	0	#N/A	#N/A	#N/A	#N/A	#N/A	#N/A
RTO4_11206		RPL6B,RPL6A	0.00925014	1334.19	1558.09	1052.25	0	#N/A	#N/A	#N/A	#N/A	#N/A	#N/A
RTO4_13362		FPR1	0.689191	503.221	552.471	450.639	7	0.275486	0.0855564	-0.0439842	2.16162	0.00629318	-0.0746284
RTO4_9940		ATP17	0.947644	479.501	516.469	442.2	0	#N/A	#N/A	#N/A	#N/A	#N/A	#N/A
RTO4_9651		RPL18B,RPL18A	0.00423151	1498.13	1817.76	1179.94	1	#N/A	#N/A	#N/A	#N/A	#N/A	#N/A
RTO4_9279		PMP3	0.033193	403.61	372.446	436.748	4	0.186696	-0.2169	-0.00593097	1.17763	-1.16995	-0.242267
RTO4_9619			0.9609	410.28	445.515	379.66	7	-0.358647	-0.204401	-0.263303	-2.03778	-0.838812	-1.29787
RTO4_11915		RPS23A,RPS23B	0.0614964	2834.4	3241.36	2500.66	0	#N/A	#N/A	#N/A	#N/A	#N/A	#N/A
RTO4_15265			0.00116553	677.921	449.088	924.817	9	-0.134765	0.285203	-0.128519	-0.743926	0.642967	-0.944855
RTO4_15420		FBA1	0.196822	729.051	803.281	674.87	0	#N/A	#N/A	#N/A	#N/A	#N/A	#N/A
RTO4_14786		ATP4	0.0779952	473.605	599.101	364.124	0	#N/A	#N/A	#N/A	#N/A	#N/A	#N/A
RTO4_9377		ARG5,6	0.0980505	366.88	333.194	414.578	19	-4.06095	-4.43868	-4.24344	-14.8206	-18.6191	-12.9509
RTO4_11141		RPS13	0.028207	849.037	982.005	752.424	0	#N/A	#N/A	#N/A	#N/A	#N/A	#N/A
RTO4_16248		RPL9A,RPL9B	0.136281	1992.63	2590.08	1490.78	0	#N/A	#N/A	#N/A	#N/A	#N/A	#N/A
RTO4_9908		RPL12B,RPL12A	0.0238041	1525.14	1895.62	1232.21	0	#N/A	#N/A	#N/A	#N/A	#N/A	#N/A
RTO4_16359		ATP1	0.0142791	1539.15	1791.21	1379.4	0	#N/A	#N/A	#N/A	#N/A	#N/A	#N/A
RTO4_12693		TEF2,TEF1	0.00288824	3903.18	4958.77	3085.44	0	#N/A	#N/A	#N/A	#N/A	#N/A	#N/A
RTO4_15078			0.923017	1485.52	1533.88	1527.68	7	-0.023342	0.216332	-0.153589	-0.162248	0.597028	-0.869789
RTO4_14603		YOP1	0.0498745	449.224	421.288	506.669	1	#N/A	#N/A	#N/A	#N/A	#N/A	#N/A
RTO4_12418		RPL19B,RPL19A	0.0574995	1669.17	2080.18	1376.1	0	#N/A	#N/A	#N/A	#N/A	#N/A	#N/A
RTO4_11263		AIM2	0.912787	403.782	428.103	408.929	10	-0.151119	0.140736	-0.130576	-1.0044	0.663219	-0.655915
RTO4_15484		CDC42	0.0159263	455.172	370.339	576.013	5	-1.96541	0.610979	-2.83361	-15.7256	2.20706	-17.6684
RTO4_13370		RPS2	0.046351	2806.86	3533.16	2315.21	0	#N/A	#N/A	#N/A	#N/A	#N/A	#N/A
RTO4_13165		RPL27B,RPL27A	0.0531045	979.782	1212.83	829.233	0	#N/A	#N/A	#N/A	#N/A	#N/A	#N/A
RTO4_9984		EFB1	0.00495757	745.791	1026.4	527.994	0	#N/A	#N/A	#N/A	#N/A	#N/A	#N/A
RTO4_8647		RPL30	0.0061079	632.052	821.548	500.961	0	#N/A	#N/A	#N/A	#N/A	#N/A	#N/A
RTO4_11453		GLC7	0.478296	727.715	757.31	765.468	12	-0.0562087	-0.060331	-0.0653839	-0.387606	0.416499	-0.355547
RTO4_13577		TIF2,TIF1,FAL1	0.00292356	1565.08	2352.25	928.357	0	#N/A	#N/A	#N/A	#N/A	#N/A	#N/A
RTO4_9351		RPS24A,RPS24B	0.0211136	855.698	1132.67	661.366	0	#N/A	#N/A	#N/A	#N/A	#N/A	#N/A
RTO4_14001		FUM1	0.000674137	341.219	504.626	212.481	0	#N/A	#N/A	#N/A	#N/A	#N/A	#N/A
RTO4_9726			0.143489	365.881	350.787	421.528	1	#N/A	#N/A	#N/A	#N/A	#N/A	#N/A
RTO4_13007		COX13	0.729822	380.048	420.293	383.394	13	-0.348399	0.245605	-0.227791	-2.44485	1.44799	-1.77538
RTO4_16820			0.000341735	2594.89	1570.09	3917.54	13	0.0443092	-0.419061	-0.181225	0.287521	-2.56969	-1.11028
RTO4_15541		RPL22A,RPL22B	0.510949	649.587	789.319	585.714	0	#N/A	#N/A	#N/A	#N/A	#N/A	#N/A
RTO4_9775		RPL7A,RPL7B	0.132533	2551.8	3122.53	2291.38	0	#N/A	#N/A	#N/A	#N/A	#N/A	#N/A
RTO4_11497		MIX17	0.00023299	374.265	594.247	206.497	16	-0.0369839	0.243544	-0.0275264	-0.372261	1.3085	-0.186931
RTO4_14964		RPL26B,RPL26A	0.224842	2344.71	2890.08	2145.5	0	#N/A	#N/A	#N/A	#N/A	#N/A	#N/A
RTO4_14610		BAT1,BAT2	0.000497163	431.476	644.749	286.185	9	-2.81662	0.0308893	-3.52924	-8.77606	0.512587	-9.59018
RTO4_8391		RPL2A,RPL2B	0.15347	1025.77	1356.82	862.702	0	#N/A	#N/A	#N/A	#N/A	#N/A	#N/A
RTO4_16754		RPL11B,RPL11A	0.20904	1861.77	2375.84	1675.65	0	#N/A	#N/A	#N/A	#N/A	#N/A	#N/A
RTO4_10674		ATP14	0.0695413	1395.78	1713.57	1359.88	0	#N/A	#N/A	#N/A	#N/A	#N/A	#N/A
RTO4_9570		HHT1,HHT2	0.0269328	470.103	431.959	606.51	4	-0.31536	0.564587	-0.250237	-0.893602	1.49363	-0.803821
RTO4_9577			0.0811828	1011.56	1327.95	913.732	0	#N/A	#N/A	#N/A	#N/A	#N/A	#N/A
RTO4_12481		RPS7B,RPS7A	0.121698	1212.5	1526.59	1165.57	0	#N/A	#N/A	#N/A	#N/A	#N/A	#N/A
RTO4_13440		GPA1	8.58754e-05	387.21	228.824	631.538	5	0.176503	0.174753	0.289346	0.606299	-0.415538	1.55129
RTO4_10325		RPS1A,RPS1B	0.00076686	6046.14	8887.42	4615.77	0	#N/A	#N/A	#N/A	#N/A	#N/A	#N/A
RTO4_8529		TMA19	0.00745885	863.254	1304.32	623.976	0	#N/A	#N/A	#N/A	#N/A	#N/A	#N/A
RTO4_12438		RPL15A,RPL15B	0.0371839	1482.12	2072.74	1239.22	0	#N/A	#N/A	#N/A	#N/A	#N/A	#N/A
RTO4_13551		RPL39	0.169878	887.009	1170.66	812.011	0	#N/A	#N/A	#N/A	#N/A	#N/A	#N/A
RTO4_10866			0.0155443	430.638	333.681	630.671	7	0.0121552	-0.190838	0.217261	0.0489748	-0.788526	0.809924
RTO4_10631		RPL20A,RPL20B	0.160391	911.335	1197.93	847.744	0	#N/A	#N/A	#N/A	#N/A	#N/A	#N/A
RTO4_9776		RPL8A,RPL8B	0.00388056	878.353	1212.36	763.167	0	#N/A	#N/A	#N/A	#N/A	#N/A	#N/A
RTO4_14720		RPS29B,RPS29A	0.33149	986.656	1257.27	963.035	0	#N/A	#N/A	#N/A	#N/A	#N/A	#N/A
RTO4_16616			0.00214069	915.339	1334.74	725.428	6	-0.261537	0.152771	-0.19725	-1.2634	0.54732	-0.98132
RTO4_10026		RPL25	0.376799	1465.41	1833.18	1480.71	0	#N/A	#N/A	#N/A	#N/A	#N/A	#N/A
RTO4_14093		EFT2,EFT1,SNU114	0.0231642	1705.53	2468.35	1389.47	1	1.28464	0.493319	0.251012	0.761137	0.451159	0.106212
RTO4_16655		ELO2,ELO1,ELO3	0.000991937	387.45	557.946	322.027	6	0.341603	-0.49035	-0.0309153	1.98749	-1.46941	-0.189192
RTO4_9894		RPL17B,RPL17A	0.05837	1214.18	1719	1038.88	0	#N/A	#N/A	#N/A	#N/A	#N/A	#N/A
RTO4_9872		HTZ1	0.0010152	1765.15	1485.64	2524.44	0	#N/A	#N/A	#N/A	#N/A	#N/A	#N/A
RTO4_12339		RPS18A,RPS18B	0.0887083	3125.63	4261.95	2840.2	0	#N/A	#N/A	#N/A	#N/A	#N/A	#N/A
RTO4_12700		RPL32	0.0955655	2244.77	3337.16	1776.16	0	#N/A	#N/A	#N/A	#N/A	#N/A	#N/A
RTO4_15909		SOD2	0.0588409	2802.31	3197.8	3485.55	28	-1.31507	-1.03004	0.75132	-12.9644	-8.59761	8.33551
RTO4_12545		VRG4	0.000206057	468.894	433.749	637.368	2	#N/A	#N/A	#N/A	#N/A	#N/A	#N/A
RTO4_13224		RPS17B,RPS17A	0.952979	1401.87	1819.2	1386.71	0	#N/A	#N/A	#N/A	#N/A	#N/A	#N/A
RTO4_15492		RPL16A,RPL16B	0.0174786	1444.53	2006.54	1314.91	0	#N/A	#N/A	#N/A	#N/A	#N/A	#N/A
RTO4_13771		SAM2,SAM1	1.7067e-05	737.193	1247.51	448.604	1	#N/A	#N/A	#N/A	#N/A	#N/A	#N/A
RTO4_9048		SKP1	0.0468114	417.091	421.962	539.495	0	#N/A	#N/A	#N/A	#N/A	#N/A	#N/A
RTO4_10684		RPL21A,RPL21B	0.170371	941.45	1156.26	1014.98	0	#N/A	#N/A	#N/A	#N/A	#N/A	#N/A
RTO4_15467		SNU13	0.35463	503.006	539.099	628.299	0	#N/A	#N/A	#N/A	#N/A	#N/A	#N/A
RTO4_12139		RPL10	0.00586006	9369.02	13850.2	7965.65	0	#N/A	#N/A	#N/A	#N/A	#N/A	#N/A
RTO4_13223		RPS22A,RPS22B	0.221574	666.24	907.854	644.48	0	#N/A	#N/A	#N/A	#N/A	#N/A	#N/A
RTO4_9265		RPS14A,RPS14B	0.0120274	886.548	1331.86	743.915	0	#N/A	#N/A	#N/A	#N/A	#N/A	#N/A
RTO4_12113			0.132689	351.249	455.762	367.439	1	-0.589707	-1.21833	-1.02731	-1.38098	-1.82708	-2.01363
RTO4_8751		RPL37B,RPL37A	0.0688933	944.462	1345.86	871.831	0	#N/A	#N/A	#N/A	#N/A	#N/A	#N/A
RTO4_10015		RPL4A,YDR012W	0.0128141	755.495	1111.12	663.296	0	#N/A	#N/A	#N/A	#N/A	#N/A	#N/A
RTO4_9516		RPL38	0.429265	393.147	565.665	360.372	0	#N/A	#N/A	#N/A	#N/A	#N/A	#N/A
RTO4_12912		SAH1	0.00240713	796.041	1198.7	689.666	0	#N/A	#N/A	#N/A	#N/A	#N/A	#N/A
RTO4_13142		RPS0A,RPS0B	0.0144007	590.13	871.089	533.743	0	#N/A	#N/A	#N/A	#N/A	#N/A	#N/A
RTO4_12636		RPL43B,RPL43A	0.498469	456.215	661.726	424.422	0	#N/A	#N/A	#N/A	#N/A	#N/A	#N/A
RTO4_12106		UBC4,UBC5	0.0915838	476.239	633.633	500.222	1	#N/A	#N/A	#N/A	#N/A	#N/A	#N/A
RTO4_16570		SSA1,SSA3,SSB1,ECM10,SSA4,KAR2,SSC1,SSA2,SSB2,SSQ1	0.000237853	2334.12	3903.07	1656.4	0	#N/A	#N/A	#N/A	#N/A	#N/A	#N/A
RTO4_16579		RPL23A,RPL23B	0.0387158	1182.42	1834.6	982.856	0	#N/A	#N/A	#N/A	#N/A	#N/A	#N/A
RTO4_16212		RPS19B,RPS19A	0.258888	954.155	1268.2	1007.92	0	#N/A	#N/A	#N/A	#N/A	#N/A	#N/A
RTO4_10737		RPS9B,RPS9A	0.106756	2234.43	3283.79	2050.94	0	#N/A	#N/A	#N/A	#N/A	#N/A	#N/A
RTO4_14294		RPS5	0.0230591	2282.65	3391.77	2059.7	0	#N/A	#N/A	#N/A	#N/A	#N/A	#N/A
RTO4_9149		RPL31A,RPL31B	0.0678215	1324.82	1931.39	1247.55	0	#N/A	#N/A	#N/A	#N/A	#N/A	#N/A
RTO4_10527		HYP2,ANB1	0.0250827	1922.42	2905.78	1719.24	0	#N/A	#N/A	#N/A	#N/A	#N/A	#N/A
RTO4_11142		RPS6B,RPS6A	0.235802	1171.82	1845.58	1003.69	0	#N/A	#N/A	#N/A	#N/A	#N/A	#N/A
RTO4_12087		SSA1,SSA3,SSB1,ECM10,SSA4,KAR2,SSC1,SSA2,SSB2,SSQ1	2.19902e-05	580.733	1128.03	296.571	0	#N/A	#N/A	#N/A	#N/A	#N/A	#N/A
RTO4_11274		RPS16B,RPS16A	0.0585138	834.653	1260.65	794.387	0	#N/A	#N/A	#N/A	#N/A	#N/A	#N/A
RTO4_9006		RPS10B,RPS10A	0.353551	2884.3	4508.1	2636.66	0	#N/A	#N/A	#N/A	#N/A	#N/A	#N/A
RTO4_9572		HHT1,HHT2	0.00412275	345.067	345.688	510.982	3	-0.308031	0.116799	-0.973086	-1.43755	0.307635	-2.78131
RTO4_14549		PAB1	0.002703	600.541	912.564	578.516	0	#N/A	#N/A	#N/A	#N/A	#N/A	#N/A
RTO4_9909		ASC1	0.0541857	2803.33	4164.17	2812.2	1	#N/A	#N/A	#N/A	#N/A	#N/A	#N/A
RTO4_15020		RPS25A,RPS25B	0.14471	1065.16	1582.28	1088.44	2	0.223673	-0.739819	0.280915	0.308155	-0.960104	0.363044
RTO4_14046			0.0728221	573.584	779.511	660.623	13	0.294415	-0.37291	0.346451	2.10203	-1.66101	2.34823
RTO4_10200		PRX1	0.0425751	379.271	368.273	584.197	5	-0.217781	0.586301	-0.260877	-1.25376	2.04077	-1.10962
RTO4_12170		ADE12	0.00508304	743.736	1084.25	784.633	0	#N/A	#N/A	#N/A	#N/A	#N/A	#N/A
RTO4_11317		COX12	0.814071	516.544	686.815	614.307	6	-0.701195	-0.0798054	-0.718776	-3.14013	-0.303035	-2.87498
RTO4_11716		ERG5	0.000165856	667.338	1379.76	305.545	2	#N/A	#N/A	#N/A	#N/A	#N/A	#N/A
RTO4_8894		RPL34A,RPL34B	0.265986	475.993	730.602	481.433	0	#N/A	#N/A	#N/A	#N/A	#N/A	#N/A
RTO4_8752		RPS31	0.00371522	2886.11	4537.74	2845.22	0	#N/A	#N/A	#N/A	#N/A	#N/A	#N/A
RTO4_9150		RPL33B,RPL33A	0.461207	730.017	1088.48	815.696	0	#N/A	#N/A	#N/A	#N/A	#N/A	#N/A
RTO4_10055		RPS20	0.00738382	2538.35	4046.72	2581.42	0	#N/A	#N/A	#N/A	#N/A	#N/A	#N/A
RTO4_8844		RPS12	0.0959511	2562.27	4505.82	2199.31	0	#N/A	#N/A	#N/A	#N/A	#N/A	#N/A
RTO4_12245			0.0160164	358.609	527.34	412.554	0	#N/A	#N/A	#N/A	#N/A	#N/A	#N/A
RTO4_10242			0.232071	426.108	606.272	514.895	7	0.0932663	-0.512637	0.3192	0.430655	-2.1356	1.36887
RTO4_11331		CIT2,CIT1,CIT3	0.00160247	982.119	1577.52	1013.49	2	#N/A	#N/A	#N/A	#N/A	#N/A	#N/A
RTO4_9825		MET6	0.0042328	2071.96	2362.8	3140.05	8	-1.92764	-2.36738	-2.16793	-6.32689	-5.6239	-5.98984
RTO4_9300		TPI1	0.00605098	700.773	998.992	865.513	0	#N/A	#N/A	#N/A	#N/A	#N/A	#N/A
RTO4_11889		RPL28	0.0894971	1013.15	1724.34	971.774	0	#N/A	#N/A	#N/A	#N/A	#N/A	#N/A
RTO4_11844		GLN1	0.00719928	804.913	1060.56	1109.25	0	#N/A	#N/A	#N/A	#N/A	#N/A	#N/A
RTO4_8696		RPS4B,RPS4A	0.0796862	1086.24	1798.28	1145.7	0	#N/A	#N/A	#N/A	#N/A	#N/A	#N/A
RTO4_13397			0.00069232	955.525	960.832	1638.82	32	-0.0675409	0.0189894	-0.103253	-0.776304	0.170866	-1.02456
RTO4_10727		RPL40A,RPL40B	0.321409	1181.64	1938.76	1312.32	0	#N/A	#N/A	#N/A	#N/A	#N/A	#N/A
RTO4_15054		RPL14B,RPL14A	0.0529481	1412.79	2670.13	1234.1	0	#N/A	#N/A	#N/A	#N/A	#N/A	#N/A
RTO4_16003		RPL1B,RPL1A	0.000547433	2933.93	5760	2363.36	0	#N/A	#N/A	#N/A	#N/A	#N/A	#N/A
RTO4_9176		ILV5	7.75093e-05	984.793	1641.94	1091.17	0	#N/A	#N/A	#N/A	#N/A	#N/A	#N/A
RTO4_9843		TUB1,TUB3	0.00442299	970.426	1240.68	1463.91	0	#N/A	#N/A	#N/A	#N/A	#N/A	#N/A
RTO4_8395		YAR073W,IMD2,IMD3,IMD4	0.000117383	503.378	1123.79	279.435	0	#N/A	#N/A	#N/A	#N/A	#N/A	#N/A
RTO4_16586		RPL29	0.436063	1002.29	1888.26	910.405	0	#N/A	#N/A	#N/A	#N/A	#N/A	#N/A
RTO4_16553			0.0382575	664.599	1037.8	821.182	0	#N/A	#N/A	#N/A	#N/A	#N/A	#N/A
RTO4_9557		CMD1	0.0823681	368.744	441.651	595.417	0	#N/A	#N/A	#N/A	#N/A	#N/A	#N/A
RTO4_12193		RPP0	0.00941858	2107.58	3942.02	1994.18	0	#N/A	#N/A	#N/A	#N/A	#N/A	#N/A
RTO4_14295		RPS28B,RPS28A	0.152307	1242.84	2194.98	1316.8	0	#N/A	#N/A	#N/A	#N/A	#N/A	#N/A
RTO4_13063		HTA2,HTA1	0.00647725	1371.7	1494.53	2386.42	4	0.0175758	-0.31605	-0.0749138	-0.00770378	-1.03302	-0.491433
RTO4_9213			0.016192	529.361	712.372	786.24	7	0.0459609	0.187049	-0.0437447	0.340203	1.17278	-0.478589
RTO4_13064			0.00645205	1128.75	1282.38	1916.6	0	#N/A	#N/A	#N/A	#N/A	#N/A	#N/A
RTO4_12090		HTA2,HTA1	0.00375896	1687.87	1765.86	3089.12	4	-0.18636	-0.270264	-0.483225	-0.952076	-0.753363	-2.2565
RTO4_13062		HTB2,HTB1	0.115665	1328.51	1541.2	2343.35	1	-1.79332	0.494197	-0.956897	-1.45475	0.0952534	-0.921491
RTO4_8490			0.00892089	497.323	723.83	731.776	1	-0.091253	0.716486	0.482778	-0.324695	1.83895	1.74975
RTO4_9232		HHT1,HHT2	0.00819946	2763.69	3291.83	4870.66	2	0.00204838	-0.175217	-0.365049	0.127622	-0.188998	-0.399709
RTO4_13617		PMA1,PMA2	0.00041485	1083.51	1804.98	1425.93	0	#N/A	#N/A	#N/A	#N/A	#N/A	#N/A
RTO4_12091		HTB2,HTB1	0.0774364	1452.55	1644.95	2704.62	0	#N/A	#N/A	#N/A	#N/A	#N/A	#N/A
RTO4_16196		ARG1	0.000107143	707.637	872.726	1261.52	9	-3.2796	-4.32283	-3.17679	-11.2803	-11.6699	-11.8564
RTO4_16068		BMH2,BMH1	0.00275133	381.192	547.036	616.175	11	0.00245866	0.329948	-0.457053	0.097713	2.81917	-4.07271
RTO4_9231		HHF1,HHF2	0.00531612	1314.79	1558.96	2629.19	5	-0.162889	0.347326	-0.341036	-0.716394	0.70806	-1.86998
RTO4_15130		RPP1A,RPP1B	0.069457	686.09	1429.02	756.603	0	#N/A	#N/A	#N/A	#N/A	#N/A	#N/A
RTO4_14856		LYS21,LYS20	0.000281994	503.929	745.568	893.188	2	-2.99863	-3.91599	-3.03494	-2.39428	-3.28293	-2.33471
RTO4_12719			0.000405863	880.182	756.585	2136.25	2	#N/A	#N/A	#N/A	#N/A	#N/A	#N/A
RTO4_9667		SHM1,SHM2	6.8122e-05	366.64	652.8	554.898	1	-1.83539	-5.75612	-1.7615	-1.15949	-2.06864	-1.02656
RTO4_10103		YEF3,HEF3,NEW1	0.000569315	770.066	1849.81	700.8	0	#N/A	#N/A	#N/A	#N/A	#N/A	#N/A
RTO4_15721		PGK1	0.00212993	402.09	836.897	547.917	0	#N/A	#N/A	#N/A	#N/A	#N/A	#N/A
RTO4_8880			0.00606982	748.176	1155.28	1481.51	7	0.0793203	0.221662	-0.109575	0.498897	1.0778	-0.698565
RTO4_11385			0.00152148	345.402	507.156	712.181	0	#N/A	#N/A	#N/A	#N/A	#N/A	#N/A
RTO4_15024			0.000670028	628.455	1349.26	918.568	4	-0.174924	-0.574107	-0.306626	-0.426488	-1.5918	-1.1733
RTO4_14870		RPS21B,RPS21A	0.314269	430.363	1078.35	483.753	0	#N/A	#N/A	#N/A	#N/A	#N/A	#N/A
RTO4_11178		MDH1	0.000305432	763.658	1795.46	985.279	0	#N/A	#N/A	#N/A	#N/A	#N/A	#N/A
RTO4_14956		PSA1	0.000117573	448.633	1120.67	534.582	0	#N/A	#N/A	#N/A	#N/A	#N/A	#N/A
RTO4_10613		TDH3,TDH1,TDH2	0.000184855	437.022	793.821	846.59	0	#N/A	#N/A	#N/A	#N/A	#N/A	#N/A
RTO4_10867			0.00684154	770.739	1827.25	1112.85	6	-0.619904	-0.995984	-1.44407	-2.60662	-3.39329	-5.62571
RTO4_14226			5.70502e-05	1017.83	1332.38	2570.84	23	-0.0714746	0.0163575	-0.0684634	-0.817394	0.046858	-0.738473
RTO4_12417			0.000594168	557.799	1575.54	642.893	7	-0.601939	0.548803	-0.118258	-1.88303	0.913804	-0.610699
RTO4_10989			0.000453393	349.341	555.854	893.742	34	0.124562	0.444679	0.274948	1.4747	4.03825	3.0334
RTO4_11147		THI13,YFL058W,YJR156C,THI12	0.000188459	446.911	1459.26	403.389	8	-0.00220243	-0.463983	-0.458087	0.162768	-1.83925	-2.08499
RTO4_9677			0.000271542	423.234	159.252	2052.74	2	-0.501762	-0.0772875	-0.166031	-1.56088	0.0268329	-0.802906
RTO4_10957			0.00137983	576.716	389.712	3431.98	4	0.124641	0.670461	-0.176771	0.435328	1.68564	-0.667176
RTO4_11990		RGT2,SNF3	2.10615e-05	1753.43	611.228	12809.3	28	-0.451175	0.102685	0.451147	-4.06715	0.832908	4.09372
RTO4_10059			9.21796e-05	336.38	129.596	1961.62	22	0.087696	-0.115002	-0.102053	0.869966	-0.994959	-0.952204
RTO4_9037		ENO1,ENO2,ERR3,YOR393W,YPL281C	0.000873535	336.373	898.82	809.077	0	#N/A	#N/A	#N/A	#N/A	#N/A	#N/A
RTO4_16430			8.00265e-05	335.649	853.595	386.687	7	0.125785	-0.00299836	0.113644	0.571216	0.00459557	0.62184
RTO4_10541			0.00701477	335.496	373.929	262.353	2	-0.298351	-0.711889	0.582514	-1.11136	-1.74032	3.43392
RTO4_16215			0.000347775	332.981	180.097	323.241	5	-0.376655	0.194942	-0.0683548	-1.60054	0.536985	-0.400082
RTO4_8438			0.0240897	329.815	384.717	267.574	3	0.0688779	0.649468	0.27669	0.141636	1.30972	1.33483
RTO4_10320		NOP56	0.000137822	328.637	471.575	215.49	0	#N/A	#N/A	#N/A	#N/A	#N/A	#N/A
RTO4_10456			0.000399882	327.564	58.2225	171.676	9	-0.23434	-0.247842	-0.0589844	-1.60583	-1.47003	-0.289574
RTO4_10705			0.000169735	327.393	39.7641	25.6481	11	-0.111403	0.0131909	-0.767651	-0.277043	0.0973809	-4.00683
RTO4_13737		MBF1	0.0318904	325.613	219.746	205.68	3	-1.24375	0.538845	-0.372857	-2.15881	0.416725	-0.705961
RTO4_14613			0.0486092	325.182	256.779	381.443	2	0.165238	0.301694	0.00059797	0.754216	0.864561	0.0455518
RTO4_15883		RAS2,RAS1	0.00242715	322.765	251.741	325.787	50	-0.980808	0.939723	0.708902	-11.7422	9.48466	8.82102
RTO4_15500		CDC10	0.436755	322.323	271.185	253.108	2	#N/A	#N/A	#N/A	#N/A	#N/A	#N/A
RTO4_13545		YPT1	0.169878	321.702	317.686	360.785	0	#N/A	#N/A	#N/A	#N/A	#N/A	#N/A
RTO4_12945			0.000158733	319.446	45.6698	1111.45	23	-0.032437	-0.0691037	0.0123718	-0.300977	-0.365718	-0.0782497
RTO4_10370			0.000497163	318.216	674.205	465.894	0	#N/A	#N/A	#N/A	#N/A	#N/A	#N/A
RTO4_12421		ADE16,ADE17	0.82693	318.058	322.848	311.631	0	#N/A	#N/A	#N/A	#N/A	#N/A	#N/A
RTO4_13017			0.000620316	317.625	145.248	264.176	0	#N/A	#N/A	#N/A	#N/A	#N/A	#N/A
RTO4_10376		RPL42B,RPL42A	0.0663096	317.3	389.628	288.607	0	#N/A	#N/A	#N/A	#N/A	#N/A	#N/A
RTO4_9069		AAP1,APE2	0.0015048	315.613	134.832	229.519	9	-0.579427	-0.0793561	-0.288946	-3.71599	-0.393319	-1.64542
RTO4_14609			0.000844444	313.446	901.209	237.461	9	0.109651	0.140647	-0.0451383	0.501498	0.63346	-0.559252
RTO4_12642		PDH1	0.00343737	313.267	410.022	197.198	18	-0.34844	0.45997	0.17545	-2.10298	2.00043	1.06084
RTO4_9311		PFY1	0.286121	313.242	384.527	411.758	0	#N/A	#N/A	#N/A	#N/A	#N/A	#N/A
RTO4_9330			0.0351858	312.047	239.907	211.436	9	-0.217163	0.011283	-0.145675	-1.42261	0.066178	-0.817461
RTO4_16695		IFA38	0.00257637	310.947	286.043	134.296	0	#N/A	#N/A	#N/A	#N/A	#N/A	#N/A
RTO4_9798			0.0151435	309.469	302.99	455.57	7	-0.0223654	-0.518884	0.131457	0.151373	-2.55099	0.809897
RTO4_13543		ATG8	0.00820737	304.488	259.722	499.085	5	-0.202398	0.332104	-0.717107	-1.06789	1.4976	-3.59409
RTO4_14752		PUB1	0.00919586	303.766	248.092	201.446	0	#N/A	#N/A	#N/A	#N/A	#N/A	#N/A
RTO4_12216		RNT1	0.422028	303.228	283.536	251.147	6	-0.102546	0.345324	-0.0685891	-0.430956	0.683566	-0.293001
RTO4_14950			8.0385e-06	301.236	16.4865	12.2252	4	-0.249597	0.726766	-0.0581225	-1.65543	1.17787	-0.561974
RTO4_13488		NAP1	0.570801	300.879	325.537	322.057	0	#N/A	#N/A	#N/A	#N/A	#N/A	#N/A
RTO4_12846		ENA5,ENA2,ENA1	1.39558e-05	299.973	10.5982	20.7283	16	-0.242843	0.43353	0.0253661	-2.27505	2.97419	0.263861
RTO4_15967		LSC2	0.0176964	297.366	249.191	220.625	0	#N/A	#N/A	#N/A	#N/A	#N/A	#N/A
RTO4_14734			0.251776	295.357	224.875	258.191	8	-0.159922	-0.305793	-0.154723	-0.975228	-1.17061	-0.785208
RTO4_9086			0.0289061	295.188	271.246	184.722	6	-0.26465	-0.345394	0.160237	-1.00697	-0.827545	0.71505
RTO4_10153		HSP60	9.64343e-05	295.144	289.986	102.346	0	#N/A	#N/A	#N/A	#N/A	#N/A	#N/A
RTO4_13760		SRP1	0.000658682	295.023	430.157	216.966	0	#N/A	#N/A	#N/A	#N/A	#N/A	#N/A
RTO4_8992		CRN1	0.00851014	294.716	203.388	235.007	5	-0.304724	0.241825	0.17277	-1.01197	0.982768	0.483825
RTO4_9778		RPL36A,RPL36B	0.48032	293.374	482.894	307.089	0	#N/A	#N/A	#N/A	#N/A	#N/A	#N/A
RTO4_10784			0.0466583	293.371	363.181	285.844	10	-0.0164343	0.0818759	-0.0481369	-0.0327679	0.430231	-0.670523
RTO4_13201		ARC19	0.412466	291.917	242.873	246.62	0	#N/A	#N/A	#N/A	#N/A	#N/A	#N/A
RTO4_16843		SUI1	0.0551685	291.685	287.104	349.401	0	#N/A	#N/A	#N/A	#N/A	#N/A	#N/A
RTO4_14626		ILV3	0.000362402	291.583	20.2194	32.0031	10	-0.126415	-0.229585	-0.2203	-0.979199	-1.00044	-1.76609
RTO4_16746		YHM2	0.000144785	290.272	182.495	187.813	0	#N/A	#N/A	#N/A	#N/A	#N/A	#N/A
RTO4_11403		VMA16	0.00792503	290.032	177.019	175.876	0	#N/A	#N/A	#N/A	#N/A	#N/A	#N/A
RTO4_9042		PPH21,PPH22	0.130624	289.633	227.379	223.273	0	#N/A	#N/A	#N/A	#N/A	#N/A	#N/A
RTO4_10359			1.06955e-05	289.445	268.865	35.5059	11	-0.0647618	-0.169548	-0.127492	-0.54555	-0.932806	-1.09153
RTO4_10154		HSP10	8.10588e-05	288.087	231.848	69.571	0	#N/A	#N/A	#N/A	#N/A	#N/A	#N/A
RTO4_11681		IDH2	0.000549705	286.765	421.825	201.799	1	-0.482196	-0.633409	-1.3729	-0.769281	-0.914313	-1.10458
RTO4_9241		SEC53	6.75392e-05	282.815	632.95	402.24	0	#N/A	#N/A	#N/A	#N/A	#N/A	#N/A
RTO4_11502			0.108233	281.639	192.378	234.368	14	-0.118104	-0.114144	0.039382	-0.883167	-0.88078	0.227898
RTO4_10573		NHP6B,NHP6A	0.000869585	280.896	242.521	532.416	2	#N/A	#N/A	#N/A	#N/A	#N/A	#N/A
RTO4_12548		TIF4632,TIF4631	0.000943452	280.698	452.957	206.301	0	#N/A	#N/A	#N/A	#N/A	#N/A	#N/A
RTO4_8817			0.360015	280.342	328.809	227.533	1	-0.863582	0.00922085	-0.456454	-2.01707	-0.100248	-1.24822
RTO4_15063			0.00429286	279.977	107.198	193.382	9	0.155657	0.289488	-0.0597609	1.18171	1.50993	-0.348375
RTO4_15337		SRV2	0.00550077	279.858	152.935	169.921	3	#N/A	#N/A	#N/A	#N/A	#N/A	#N/A
RTO4_10964			0.000607076	279.424	286.759	396.641	12	0.05921	-0.0188315	0.669908	0.384375	-0.218403	4.45723
RTO4_13312		TUB2	0.00208747	279.109	195.068	319.252	6	0.000880672	-0.0894289	-0.00478707	0.0988942	-0.396153	-0.0528164
RTO4_8782			0.609579	279.026	261.2	295.278	12	0.125952	-0.120001	-0.0152459	1.20332	-0.629272	-0.112764
RTO4_12730			0.0203763	277.149	236.243	384.422	10	-0.00455208	0.245835	-0.185448	0.0316274	1.47086	-1.23571
RTO4_9609		NPL3	0.027685	276.414	263.63	352.314	3	-0.332648	-0.796763	-0.419361	-1.58499	-2.79067	-1.60839
RTO4_12777			3.16103e-05	275.127	6.8083	444.354	10	-0.176162	0.0580675	-0.0891188	-0.970411	0.437126	-0.587897
RTO4_11093			1.06955e-05	274.832	2.02064	392.263	12	0.128717	-0.0915942	-0.0540359	1.08005	-0.757566	-0.428491
RTO4_16402			0.0018765	274.334	150.795	272.804	34	-0.0946697	0.0245863	-0.0170883	-1.04546	0.278655	-0.178391
RTO4_13933			5.36622e-05	273.491	189.006	627.575	9	-0.0456983	-0.133026	-0.351053	-0.21374	-0.5458	-1.8366
RTO4_8651		THR1	0.000430528	273.445	509.681	334.21	0	#N/A	#N/A	#N/A	#N/A	#N/A	#N/A
RTO4_13578			0.079792	273.436	344.833	342.844	6	-0.870268	-0.0179957	-0.608619	-2.70879	-0.0827008	-2.05312
RTO4_9859		RHO1	0.0669096	272.93	335.14	300.8	1	#N/A	#N/A	#N/A	#N/A	#N/A	#N/A
RTO4_12473		YRB1	0.000887919	272.346	294.797	215.198	0	#N/A	#N/A	#N/A	#N/A	#N/A	#N/A
RTO4_11390		APS1	0.00138851	272.252	185.227	284.601	1	#N/A	#N/A	#N/A	#N/A	#N/A	#N/A
RTO4_10450			0.0861111	271.761	271.17	373.495	7	0.338017	-0.488791	0.319847	1.36789	-1.93778	1.51773
RTO4_16178		TUF1	0.000803241	271.655	491.065	186.977	1	#N/A	#N/A	#N/A	#N/A	#N/A	#N/A
RTO4_9604			0.00944731	270.933	376.69	415.11	1	#N/A	#N/A	#N/A	#N/A	#N/A	#N/A
RTO4_11124			0.0018356	270.627	120.831	444.831	16	-0.0347087	-0.0871753	-0.249139	-0.3012	-0.649225	-2.28628
RTO4_15764		ARP3	0.00252896	269.953	156.952	163.489	1	-0.328223	0.34293	0.198896	-0.52662	0.409819	0.450608
RTO4_13443		MET3	0.0104865	269.613	374.629	210.298	11	-1.99769	-2.37015	-2.15576	-11.6514	-10.5043	-12.3759
RTO4_11660			0.000150229	267.945	100.005	30.9742	11	0.149914	-0.0561784	0.142562	1.11388	-0.291683	1.0107
RTO4_15184		GCV3	0.370168	266.832	377.06	296.391	0	#N/A	#N/A	#N/A	#N/A	#N/A	#N/A
RTO4_16195		NPC2	0.000137862	266.635	114.899	176.241	9	-0.309551	-0.113819	-0.19545	-1.74535	-0.442383	-1.39443
RTO4_14627			0.00261469	265.839	642.716	415.209	9	-0.0526847	-0.400058	-0.762968	-0.49174	-1.90257	-4.18042
RTO4_13469		OST3	0.0557365	265.093	197.323	184.714	2	0.0451595	0.602476	-0.272727	-0.0133114	0.174304	-0.616722
RTO4_15156			0.000524856	265.011	173.791	92.8335	14	-0.180649	-0.011529	0.474033	-1.18479	-0.0569681	3.38443
RTO4_15366		MIS1,ADE3	0.0611446	265.01	268.497	302.685	10	-0.351724	-1.26789	-0.0418509	-1.9895	-4.06696	-0.209485
RTO4_13206		CBR1	0.000451622	264.504	291.414	190.581	0	#N/A	#N/A	#N/A	#N/A	#N/A	#N/A
RTO4_16104			0.00123385	263.976	534.441	364.733	0	#N/A	#N/A	#N/A	#N/A	#N/A	#N/A
RTO4_13446		ILS1	0.00110191	262.359	387.289	213.823	1	#N/A	#N/A	#N/A	#N/A	#N/A	#N/A
RTO4_10334		ZUO1	0.000967098	262.179	354.579	120.742	0	#N/A	#N/A	#N/A	#N/A	#N/A	#N/A
RTO4_15488		LEU4,LEU9	0.0380757	261.585	287.263	313.645	0	#N/A	#N/A	#N/A	#N/A	#N/A	#N/A
RTO4_15285			0.000146087	260.867	63.7165	242.895	3	0.020282	1.10013	-1.00161	0.164147	2.47022	-2.71552
RTO4_10110			0.000521813	260.164	154.333	484.589	5	0.12194	-0.148149	-0.309994	0.452732	-0.479537	-0.818449
RTO4_10848			0.0467194	260.019	109.335	208.887	2	-0.0517457	0.113242	-0.285941	-0.197591	0.24292	-1.10047
RTO4_13894		LEU2	0.00300705	259.86	197.579	185.284	0	#N/A	#N/A	#N/A	#N/A	#N/A	#N/A
RTO4_11451			0.000129653	258.576	168.643	307.216	104	0.00283527	-0.0334771	0.0446325	0.0387885	-0.391635	0.634472
RTO4_13679			0.00321839	258.525	61.2874	230.997	12	0.0923497	0.194867	0.0990367	0.960708	1.23198	1.01495
RTO4_12261		TUB2	0.000403043	258.304	333.451	421.252	8	0.0218922	0.198301	-0.265567	0.0712283	1.02764	-1.42442
RTO4_14643			0.000387881	258.118	228.388	690.69	7	0.0363725	-0.28937	-0.229776	0.24278	-1.03203	-0.89555
RTO4_15087			0.00978577	257.963	311.237	248.416	6	0.184711	-0.105505	0.218017	1.12729	-0.768137	1.81108
RTO4_15657			0.13306	257.505	195.582	221.363	0	#N/A	#N/A	#N/A	#N/A	#N/A	#N/A
RTO4_12096			6.1881e-05	255.626	100.223	175.509	7	-0.16125	-0.168091	-0.457507	-0.992485	-0.700329	-2.17758
RTO4_16703			0.345141	255.525	240.21	273.732	17	-0.125666	0.221567	0.142377	-1.02549	1.37438	1.16263
RTO4_10984		IGO2,IGO1	0.0231642	254.825	216.776	290.57	6	-0.0391386	-0.447614	-0.977173	0.0995229	-1.81439	-3.99584
RTO4_16406		ARC40	0.000655139	253.481	177.5	325.769	0	#N/A	#N/A	#N/A	#N/A	#N/A	#N/A
RTO4_13985			0.00203995	253.414	189.068	155.947	5	-0.445936	0.524154	-0.356542	-2.14241	1.71612	-1.72011
RTO4_15679		YNK1	0.0771004	253.235	403.58	185.641	1	#N/A	#N/A	#N/A	#N/A	#N/A	#N/A
RTO4_13214			0.00819715	252.892	123.131	208.626	0	#N/A	#N/A	#N/A	#N/A	#N/A	#N/A
RTO4_15604			0.210446	252.75	308.992	246.039	2	0.522904	-0.131759	-0.534551	0.768167	-0.212908	-0.529391
RTO4_12844		MIC10	0.0038491	251.25	206.383	137.704	9	-0.292089	-0.291019	-0.0680276	-2.20573	-1.765	-0.408895
RTO4_13027		RSN1,PHM7	0.000258283	249.206	252.041	283.889	7	0.295871	-1.48305	0.157271	1.05078	-3.87923	0.658046
RTO4_11455		YNL010W	7.22246e-05	248.399	59.0839	54.4843	9	0.0586925	0.231466	0.227266	0.466694	1.14776	1.31453
RTO4_9026		UBP13,UBP9	0.00030978	248.378	47.2176	83.3537	21	-0.968467	-0.347691	0.377267	-7.88326	-2.25726	3.4273
RTO4_14068			4.67534e-05	247.745	77.3051	169.59	16	-0.0760797	0.00349933	0.127963	-0.464117	0.296747	1.06991
RTO4_11949			0.07323	247.645	273.555	286.491	25	0.0269811	0.141764	0.0689113	0.183195	0.628265	0.569373
RTO4_14865		YDR415C	0.000670028	247.622	130.703	258.645	4	0.000664223	-0.240771	0.0465208	-0.00457424	-0.867792	0.569429
RTO4_16241		TSC13	0.0125187	247.36	175.301	144.38	0	#N/A	#N/A	#N/A	#N/A	#N/A	#N/A
RTO4_8727			0.00887818	247.313	349.706	371.618	5	-0.517007	-0.469231	-0.300036	-2.24586	-1.61148	-1.51439
RTO4_14154			0.00131918	246.995	390.739	411.407	0	#N/A	#N/A	#N/A	#N/A	#N/A	#N/A
RTO4_15395		TIF2,TIF1,FAL1	0.131741	246.863	225.415	228.53	0	#N/A	#N/A	#N/A	#N/A	#N/A	#N/A
RTO4_14109		SFA1	0.00274706	245.588	173.12	179.331	0	#N/A	#N/A	#N/A	#N/A	#N/A	#N/A
RTO4_8914		GTT1	3.20693e-05	245.37	18.1947	32.3056	5	-0.22872	-0.59092	-0.155612	-1.01345	-2.0179	-0.619823
RTO4_14242		STE4	0.00158285	243.855	272.606	332.468	5	0.128585	0.469035	0.371758	0.552768	1.81789	1.24318
RTO4_16848		VPS55	0.0432774	243.368	189.738	204.142	4	0.000829749	-0.0846823	0.0253744	0.307409	-0.0226778	0.152997
RTO4_15756		GUA1	0.000412368	243.232	469.812	205.322	0	#N/A	#N/A	#N/A	#N/A	#N/A	#N/A
RTO4_9364		FET5,FET3	1.36013e-05	242.614	1221.66	35.062	2	-1.37768	-4.86146	-3.41635	-2.57003	-3.53386	-3.48174
RTO4_9013		MAF1	0.00140601	240.801	177.615	452.666	1	0.876121	-0.380135	1.3463	1.42233	-0.522859	2.25498
RTO4_8901		YNL200C	0.0270694	240.491	147.562	225.575	9	-0.155709	0.388467	-0.087477	-1.08116	2.18971	-0.348133
RTO4_9962		DIP5	1.21262e-05	240.352	2.50193	489.789	13	0.19963	0.0722793	0.0286362	1.63606	0.22918	0.345814
RTO4_13946			0.0109313	239.935	169.522	217.912	0	#N/A	#N/A	#N/A	#N/A	#N/A	#N/A
RTO4_13540			0.0307947	239.782	261.502	579.915	51	0.0190823	0.0114879	0.0964165	0.219966	0.0936335	1.14489
RTO4_12627			0.00759904	239.202	398.458	228.534	0	#N/A	#N/A	#N/A	#N/A	#N/A	#N/A
RTO4_10246		SES1	0.000669776	239.164	318.182	179.123	0	#N/A	#N/A	#N/A	#N/A	#N/A	#N/A
RTO4_10252			0.000169246	239.084	108.977	1179.07	8	0.411259	-0.080114	0.155355	1.87171	-0.0836382	0.746359
RTO4_13757		GGC1	0.00240922	237.633	623.733	249.077	13	0.0992505	-0.524392	-0.135965	0.678833	-2.59546	-0.787408
RTO4_16421		RPN7	0.0044945	237.517	188.557	159.117	0	#N/A	#N/A	#N/A	#N/A	#N/A	#N/A
RTO4_14258		DPS1	0.00130097	237.451	223.163	137.566	0	#N/A	#N/A	#N/A	#N/A	#N/A	#N/A
RTO4_11290		RNR1,RNR3	0.0105375	237.141	445.98	594.267	0	#N/A	#N/A	#N/A	#N/A	#N/A	#N/A
RTO4_15179			0.317033	236.566	231.261	207.337	0	#N/A	#N/A	#N/A	#N/A	#N/A	#N/A
RTO4_9347		TOA2	0.0255906	236.265	240.59	203.233	0	#N/A	#N/A	#N/A	#N/A	#N/A	#N/A
RTO4_14765		RPS26B,RPS26A	0.185879	235.662	434.552	206.448	0	#N/A	#N/A	#N/A	#N/A	#N/A	#N/A
RTO4_16443		CDC48	0.0422166	235.183	192.038	262.626	0	#N/A	#N/A	#N/A	#N/A	#N/A	#N/A
RTO4_11226			0.00214773	234.272	136.226	218.064	7	0.305327	0.11353	-0.00810383	1.96606	0.475343	-0.170625
RTO4_9868			0.0104344	233.885	197.372	432.39	1	0.560566	0.433334	-0.164828	1.80078	0.813597	-0.321186
RTO4_12971		YML131W	0.000157556	233.25	168.774	1050.5	12	-0.4	0.0239985	-0.403716	-1.85312	0.0899747	-2.09605
RTO4_9053		UBC9	0.0411692	233.182	324.656	199.256	0	#N/A	#N/A	#N/A	#N/A	#N/A	#N/A
RTO4_15496		ADK1	0.0144337	231.049	178.965	114.303	0	#N/A	#N/A	#N/A	#N/A	#N/A	#N/A
RTO4_8909			0.958979	229.524	224.486	225.473	0	#N/A	#N/A	#N/A	#N/A	#N/A	#N/A
RTO4_13956		CHC1	0.587834	229.396	205.527	230.602	0	#N/A	#N/A	#N/A	#N/A	#N/A	#N/A
RTO4_12248		GDH3,GDH1	0.010252	229.158	468.075	239.051	5	-2.4031	-3.90673	-1.30957	-8.78422	-7.87996	-6.07346
RTO4_10415			0.000469152	228.731	236.695	389.336	0	#N/A	#N/A	#N/A	#N/A	#N/A	#N/A
RTO4_13779			0.000754162	228.368	242.816	120.455	0	#N/A	#N/A	#N/A	#N/A	#N/A	#N/A
RTO4_12366			0.00218076	227.658	90.4484	120.183	0	#N/A	#N/A	#N/A	#N/A	#N/A	#N/A
RTO4_14080		PRT1	0.00060982	227.282	293.093	170.769	0	#N/A	#N/A	#N/A	#N/A	#N/A	#N/A
RTO4_10593			0.000281994	226.889	40.4407	179.646	12	-0.0107342	0.199817	-0.780362	-0.0925206	1.01286	-6.04218
RTO4_12748		OPI3	0.000353822	226.326	80.6605	146.163	11	-0.90112	-1.77921	0.075583	-4.93011	-6.86701	0.481349
RTO4_13364			0.0312692	225.459	179.881	142.064	0	#N/A	#N/A	#N/A	#N/A	#N/A	#N/A
RTO4_14914		LEU1	0.000103911	223.951	101.362	152.819	0	#N/A	#N/A	#N/A	#N/A	#N/A	#N/A
RTO4_9742		THR4	1.7067e-05	222.936	358.594	472.029	0	#N/A	#N/A	#N/A	#N/A	#N/A	#N/A
RTO4_9225		NOP58	0.000730625	222.89	288.53	136.508	0	#N/A	#N/A	#N/A	#N/A	#N/A	#N/A
RTO4_10713			8.8044e-05	221.747	5.56343	162.9	9	0.109703	-0.159287	0.324851	0.618694	-0.807437	1.91357
RTO4_12633			0.000674137	221.711	240.113	545.615	9	0.312318	-0.162784	-0.149323	1.75204	-0.809639	-0.752246
RTO4_10551			0.000161998	221.599	49.233	129.082	9	-0.452082	0.400035	-0.556953	-2.63489	1.90603	-3.23301
RTO4_11424			0.0846124	220.719	269.63	205.805	17	-0.0137861	0.0545431	0.313255	0.108307	0.372072	2.8151
RTO4_9689		ILV3	0.0118288	220.482	324.693	223.479	1	0.992409	-0.209204	1.37593	1.04246	-0.363425	1.48981
RTO4_14108		SFA1	0.0045196	220.251	154.925	158.81	2	0.023296	-0.206914	-0.286895	0.0735247	-0.764737	-1.72093
RTO4_13523			0.814164	219.839	223.286	228.538	6	0.368565	0.743373	0.351251	1.8271	1.53617	1.72889
RTO4_11854		CDC28	0.0122008	219.666	331.158	323.501	0	#N/A	#N/A	#N/A	#N/A	#N/A	#N/A
RTO4_13778		CDC50,YNR048W,LEM3	0.272854	217.787	244.808	217.868	1	#N/A	#N/A	#N/A	#N/A	#N/A	#N/A
RTO4_8988			0.00150977	216.99	63.4071	112.588	8	-0.0468042	0.317882	-0.0283739	-0.67878	1.25708	-0.0636724
RTO4_9584			0.0348472	216.78	187.388	248.665	5	0.1076	-0.0185779	-0.270247	0.512736	-0.0419993	-1.48501
RTO4_15438		ADH5,ADH3,ADH2,ADH1	0.00031714	216.366	129.833	1585.67	11	0.246987	0.099041	-0.025467	1.93039	0.43778	-0.0594302
RTO4_15553		VCX1	0.000362402	215.838	86.8089	213.611	5	-0.195531	-0.221504	0.233612	-0.9801	-0.748994	0.693385
RTO4_15546			0.238434	214.81	181.229	165.87	4	-0.475857	-1.01467	-0.691747	-0.654983	-1.92664	-1.533
RTO4_9585		UBC13	0.183508	214.723	208.311	194.716	6	-0.464045	-0.487478	-0.455752	-2.08527	-1.73523	-2.06003
RTO4_16263		MLC1	0.0863065	214.688	258.386	257.152	0	#N/A	#N/A	#N/A	#N/A	#N/A	#N/A
RTO4_9360			2.01844e-05	213.891	14.3282	234.356	3	-0.579619	0.354576	-0.165262	-3.59938	1.89929	-0.846401
RTO4_11967		ATP16	0.155462	212.669	206.97	147.892	0	#N/A	#N/A	#N/A	#N/A	#N/A	#N/A
RTO4_14453			0.000190927	212.457	305.687	427.893	0	#N/A	#N/A	#N/A	#N/A	#N/A	#N/A
RTO4_14499		SOL1,SOL3,SOL2	0.0061218	212.234	198.264	310.007	0	#N/A	#N/A	#N/A	#N/A	#N/A	#N/A
RTO4_12273		MRN1	0.0252539	212.105	344.249	322.77	4	0.254917	-0.133118	-0.201033	1.06147	-0.578018	-0.939352
RTO4_9823		BFR1	0.000821944	211.738	136.369	100.811	14	0.025673	0.0684624	0.0532452	-0.007547	0.398312	0.433534
RTO4_8779		PRP46	0.060231	211.612	235.84	186.399	0	#N/A	#N/A	#N/A	#N/A	#N/A	#N/A
RTO4_10774		TOM22	0.24676	211.158	261.048	250.803	4	0.0537144	0.327884	-0.275744	0.434897	1.76196	-0.979154
RTO4_13634		TIF5	0.000205734	211.134	411.669	149.201	0	#N/A	#N/A	#N/A	#N/A	#N/A	#N/A
RTO4_14229		CAN1,LYP1,ALP1,HIP1,GAP1,TAT2	3.249e-05	210.68	5.74157	20.5239	10	0.049059	-0.000803164	-0.0776596	0.336843	-0.0543353	-0.540878
RTO4_13425		NIP1	0.000414814	210.61	264.375	166.395	0	#N/A	#N/A	#N/A	#N/A	#N/A	#N/A
RTO4_10620			0.00647064	210.276	134.213	114.052	0	#N/A	#N/A	#N/A	#N/A	#N/A	#N/A
RTO4_14061		PEX11	6.46577e-05	210.094	91.8527	240.871	6	-0.265726	-0.187444	-0.365434	-1.24249	-0.447077	-1.43522
RTO4_10072		TIM9	0.206831	209.925	245.145	192.47	0	#N/A	#N/A	#N/A	#N/A	#N/A	#N/A
RTO4_14237		RNR2	0.00148643	209.207	521.866	390.694	0	#N/A	#N/A	#N/A	#N/A	#N/A	#N/A
RTO4_10993			0.000229605	208.608	158.106	321.554	22	0.26694	-0.0902466	0.128708	2.50784	-0.735544	1.14293
RTO4_11682		IDH1	0.0130897	207.194	267.299	183.764	1	#N/A	#N/A	#N/A	#N/A	#N/A	#N/A
RTO4_15151			0.0031125	207.111	81.5058	212.349	9	0.26751	0.426319	-0.0711326	1.86993	2.00761	-0.430859
RTO4_10148		CKA2	0.480328	206.653	181.586	176.838	0	#N/A	#N/A	#N/A	#N/A	#N/A	#N/A
RTO4_12977			3.32799e-05	206.652	29.6741	110.64	8	0.0166819	-0.382341	0.118961	0.0930873	-1.30154	0.384046
RTO4_13732			0.000123778	206.267	268.476	152.142	13	0.0325971	-0.134751	-0.00181931	0.131915	-0.746877	0.0264881
RTO4_15864			0.07323	205.768	183.29	158.955	0	#N/A	#N/A	#N/A	#N/A	#N/A	#N/A
RTO4_13539		OPT1,OPT2	0.000596641	205.674	195.976	444.144	15	-1.00464	-0.299578	-2.07522	-6.84117	-1.75347	-11.372
RTO4_14961			0.0037962	205.607	230.641	283.406	19	-0.083594	0.241433	-0.0531824	-0.515345	1.30964	-0.612666
RTO4_8902		CNE1	0.000104752	205.186	120.303	121.592	17	-0.0491034	0.181478	-0.0105014	-0.517285	1.24752	-0.144496
RTO4_9613			0.408756	204.381	181.572	199.322	4	-0.595937	-0.632993	-0.681923	-2.15034	-1.57337	-3.03602
RTO4_14368		YDR109C	0.000364923	204.331	50.5776	39.0287	13	0.0559427	0.0763826	-0.235259	0.319623	0.40644	-1.70219
RTO4_15894		PRC1,YBR139W	0.0150001	202.778	119.757	171.802	10	0.0837435	-0.826624	0.211663	0.455273	-4.47846	1.58103
RTO4_15844		FTR1	0.000110923	202.501	836.097	8.33718	8	-0.399885	-0.871808	-1.21116	-2.38907	-3.17638	-5.36992
RTO4_9389		SBH2,SBH1	0.217312	202.372	176.104	194.352	1	#N/A	#N/A	#N/A	#N/A	#N/A	#N/A
RTO4_9959		PGM1,PGM2	7.77452e-05	202.333	82.4698	224.529	13	0.0168623	0.20888	0.0414554	0.212354	1.14363	0.245907
RTO4_10624		KAP95	0.0108016	202.017	237.09	177.592	0	#N/A	#N/A	#N/A	#N/A	#N/A	#N/A
RTO4_8921			0.120605	201.924	166.743	187.279	0	#N/A	#N/A	#N/A	#N/A	#N/A	#N/A
RTO4_15351		VMA1	0.397273	201.484	182.988	201.865	0	#N/A	#N/A	#N/A	#N/A	#N/A	#N/A
RTO4_16344			0.000108164	201.165	686.701	720.088	8	-0.1553	-0.246636	-0.041605	-0.832791	-1.04477	-0.197912
RTO4_12318		TPD3	0.0018451	201.11	118.85	197.568	0	#N/A	#N/A	#N/A	#N/A	#N/A	#N/A
RTO4_10184		JEN1	1.39502e-05	200.444	3.85848	252.113	9	-0.178578	0.420989	-0.0526019	-1.30389	1.88241	-0.302433
RTO4_14060		SSS1	0.0219062	200.444	123.435	120.603	0	#N/A	#N/A	#N/A	#N/A	#N/A	#N/A
RTO4_16446		SHR3	0.00489236	200.442	91.1787	217.189	6	0.194663	0.0976064	-0.22746	0.99714	0.072459	-1.01295
RTO4_13941			0.000535994	199.481	90.2087	378.393	11	0.0446834	0.0568515	-0.210993	0.368317	0.444452	-1.42994
RTO4_13725			0.00116375	199.386	136.109	65.4506	7	0.0525982	-0.187458	0.084892	0.366344	-0.797977	0.53827
RTO4_11391		LAG1,LAC1	7.77452e-05	199.005	122.347	116.841	0	#N/A	#N/A	#N/A	#N/A	#N/A	#N/A
RTO4_8625			0.00267633	198.163	287.232	455.293	0	#N/A	#N/A	#N/A	#N/A	#N/A	#N/A
RTO4_14736		PUF4	0.00882537	198.143	372.528	188.706	2	-0.352329	-0.591864	-0.265837	-0.876056	-1.01657	-1.02574
RTO4_16640		ERG25	0.00320829	197.702	276.349	187.934	0	#N/A	#N/A	#N/A	#N/A	#N/A	#N/A
RTO4_14153		HRR25	0.00188541	196.661	291.866	318.894	0	#N/A	#N/A	#N/A	#N/A	#N/A	#N/A
RTO4_12737			0.00165125	196.215	171.978	395.587	1	-0.065684	-0.515653	-0.0628541	-0.139372	-0.320273	-0.0426561
RTO4_8385		ADO1	0.00226869	196.012	168.339	132.276	1	#N/A	#N/A	#N/A	#N/A	#N/A	#N/A
RTO4_10374		MET10	0.067057	196.003	190.043	241.552	16	-1.40082	-2.43639	-1.40857	-6.50485	-7.0288	-5.65192
RTO4_12536			0.000240936	195.336	70.9682	94.311	16	0.136723	0.10703	-0.215681	1.02374	0.875478	-1.59761
RTO4_10144		CDC60	0.000946835	194.121	341.363	212.014	0	#N/A	#N/A	#N/A	#N/A	#N/A	#N/A
RTO4_10365			0.000850003	193.934	438.114	679.279	0	#N/A	#N/A	#N/A	#N/A	#N/A	#N/A
RTO4_11286			0.010403	192.945	122.401	468.773	5	-0.462691	-0.156657	-0.449642	-2.52416	-0.585537	-2.12167
RTO4_12635		SPE1	0.239599	192.87	214.591	211.041	0	#N/A	#N/A	#N/A	#N/A	#N/A	#N/A
RTO4_10946		YBR220C	0.00501384	192.745	137.056	141.048	15	0.0649066	0.39793	0.527269	0.582743	2.42314	3.2897
RTO4_13074		SSZ1	0.000171134	192.599	277.865	97.9289	0	#N/A	#N/A	#N/A	#N/A	#N/A	#N/A
RTO4_15683		YAL044W-A	0.00319129	192.462	91.1183	87.9098	2	0.0681184	1.78907	0.0869058	0.02543	1.58103	0.000301995
RTO4_14256		GPH1	0.0254007	192.275	152.572	270.486	18	-0.0243733	0.041968	0.0790195	-0.137088	0.455366	0.64686
RTO4_12605		SFC1	1.7067e-05	192.275	17.7147	6.82583	3	1.17958	2.78646	0.769068	3.25231	2.09313	1.70594
RTO4_10069		AIM45	0.00829038	191.31	140.191	153.016	6	-1.46219	-1.02908	-0.260107	-3.86108	-2.98586	-0.812602
RTO4_15805		ADE13	0.0110177	191.125	276.502	232.012	0	#N/A	#N/A	#N/A	#N/A	#N/A	#N/A
RTO4_15863			0.0791279	191.04	140.566	158.431	3	0.0864169	0.138674	0.429973	0.461458	0.512334	2.05569
RTO4_8639		HFA1,ACC1	0.0355112	190.998	113.171	139.432	0	#N/A	#N/A	#N/A	#N/A	#N/A	#N/A
RTO4_10349			0.000158058	190.62	80.9353	228.933	7	-0.210047	-0.37773	0.0967625	-1.04052	-1.65149	0.410632
RTO4_12082		SEC23	0.0571401	189.927	137.273	157.933	0	#N/A	#N/A	#N/A	#N/A	#N/A	#N/A
RTO4_10759		ROT1	0.124018	189.4	199.072	227.583	0	#N/A	#N/A	#N/A	#N/A	#N/A	#N/A
RTO4_13297		CPA1	7.77452e-05	189.1	542.228	304.114	8	-3.51353	-3.59761	-3.18906	-7.13033	-7.30345	-6.55028
RTO4_10998			0.00163299	188.464	129.385	258.359	24	-0.29719	-0.142944	-0.304137	-2.82067	-0.870717	-2.63916
RTO4_9362		SNC2,SNC1	0.00454536	188.111	217.323	294.472	3	-0.192965	-0.461077	0.143338	-0.373515	-1.5115	0.509314
RTO4_9023		SHO1	0.000486375	187.854	176.535	422.892	8	0.237657	0.0114348	0.0205664	1.207	-0.0424474	-0.0407696
RTO4_10285		ISU2,ISU1	0.0179838	187.278	243.318	204.295	0	#N/A	#N/A	#N/A	#N/A	#N/A	#N/A
RTO4_12717		RPL13A,RPL13B	0.176551	187.094	250.673	174.94	1	-0.426812	-0.303029	-0.593642	-0.691334	-0.51009	-0.989813
RTO4_8819		AGX1	0.00175303	187.065	77.6444	104.416	11	-0.00466467	0.675193	0.0486117	-0.110499	3.20849	0.224887
RTO4_8540		BNA3	0.000782559	187.023	129.428	104.216	12	-0.0266277	-0.0728641	0.0538355	-0.18562	-0.34453	0.444463
RTO4_16207			0.000176433	186.825	191.415	448.309	16	0.103596	0.300872	0.0776781	1.03227	1.95355	0.697724
RTO4_14608			0.0014424	186.231	371.88	316.502	12	0.0259664	0.445768	0.714839	-0.00728409	2.29849	4.63329
RTO4_11269			0.00268003	186.229	79.6551	114.031	15	0.108495	-0.00273522	0.428394	0.664155	-0.0823321	2.68609
RTO4_16398			0.00116154	185.543	135.387	92.532	9	-0.381114	0.470172	-0.296056	-2.54207	0.898539	-1.53808
RTO4_10888			0.0228593	184.991	229.461	176.926	8	0.130533	0.389691	0.409589	1.22463	1.93948	2.86655
RTO4_14213		YJR096W	0.0230841	184.828	193.783	146.718	5	0.406832	-0.17991	0.0822206	1.20834	-0.594479	0.363374
RTO4_9800		ILV6	0.00158873	184.645	273.998	231.128	0	#N/A	#N/A	#N/A	#N/A	#N/A	#N/A
RTO4_11490		GPI8	0.0253596	184.43	222.274	118.093	13	0.0544853	0.156693	0.231588	0.427335	0.942915	2.06546
RTO4_11668			0.000153124	184.124	45.5658	121.67	15	-0.057226	0.171096	-0.0106991	-0.464507	0.893614	-0.162639
RTO4_9814			0.0390366	184	242.013	263.985	1	#N/A	#N/A	#N/A	#N/A	#N/A	#N/A
RTO4_11420		FRD1,OSM1	3.57553e-05	183.91	45.5372	515.654	22	-0.182347	-0.232857	-0.118418	-1.40626	-1.40623	-0.949124
RTO4_10402			0.000412562	183.652	65.903	279.987	4	0.20057	0.119377	-0.160958	0.385003	0.332661	-0.447597
RTO4_15257		VPS1,DNM1	0.880123	183.082	176.678	180.413	0	#N/A	#N/A	#N/A	#N/A	#N/A	#N/A
RTO4_9829		HNT1	0.0268082	182.9	116.903	184.351	5	0.161081	-0.538207	0.783871	0.483949	-1.97554	3.88897
RTO4_11777		STE6	0.00177498	182.557	83.5518	162.229	22	0.0175375	-0.0669284	-0.0129264	0.116098	-0.316111	-0.00787081
RTO4_10283		RPT3	0.0053754	182.21	142.786	131.603	0	#N/A	#N/A	#N/A	#N/A	#N/A	#N/A
RTO4_8968		MIC60	0.00347173	182.147	136.688	132.33	13	-0.464903	-0.649704	-0.255082	-2.88329	-2.94112	-1.83191
RTO4_9736		TEF4,CAM1	0.000195354	182.065	574.904	97.7979	6	0.0945888	0.302163	0.166517	0.379552	0.365653	0.406575
RTO4_11151			0.694524	181.926	217.851	127.136	0	#N/A	#N/A	#N/A	#N/A	#N/A	#N/A
RTO4_8962		DIP5	8.1348e-05	181.479	43.2931	388.45	7	-0.286818	-0.034281	-0.226501	-1.77774	0.0253611	-1.10568
RTO4_13700			0.00100806	181.393	69.0855	85.2208	14	0.108978	-0.237878	0.0726491	0.976267	-1.40368	0.818672
RTO4_9765		GCD11	0.0425872	181.081	199.96	211.569	0	#N/A	#N/A	#N/A	#N/A	#N/A	#N/A
RTO4_10007		KGD1	0.000377173	180.79	224.872	130.903	0	#N/A	#N/A	#N/A	#N/A	#N/A	#N/A
RTO4_9594		FRA1	0.00149348	180.239	75.5214	92.9607	7	0.156743	-0.422373	0.125888	0.520359	-1.54246	0.723573
RTO4_16101			8.0385e-06	179.795	55.9637	52.8818	3	-0.188355	-0.166917	-0.701116	-0.459529	-0.492839	-2.15309
RTO4_16054		ARB1	0.00215354	179.763	282.027	164.929	0	#N/A	#N/A	#N/A	#N/A	#N/A	#N/A
RTO4_9596		GSY1,GSY2	0.000413148	179.512	102.115	203.762	12	-0.670488	0.445158	-0.101975	-4.14675	2.49978	-0.62795
RTO4_15098		MCR1	0.0011647	179.425	211.597	130.233	19	0.198581	-0.131429	-0.104215	1.52874	-0.896543	-0.713325
RTO4_11696			0.00941647	179.15	131.899	112.758	2	0.456629	-0.675344	0.401403	0.794138	-1.42755	0.780946
RTO4_8483		SPF1	0.00356168	179.119	179.342	111.724	1	#N/A	#N/A	#N/A	#N/A	#N/A	#N/A
RTO4_12370			3.858e-05	178.754	228.86	140.871	0	#N/A	#N/A	#N/A	#N/A	#N/A	#N/A
RTO4_13898		RPS11B,RPS11A	0.555057	178.635	207.487	176.205	0	#N/A	#N/A	#N/A	#N/A	#N/A	#N/A
RTO4_11527		ARC1	0.00119365	178.59	200.136	126.833	25	-0.0430827	-0.127029	-0.0643072	-0.381217	-0.85398	-0.555528
RTO4_13702		NOP1	0.000281479	178.237	305.465	120.221	1	0.0966788	-0.0179752	0.359068	0.204751	-0.177979	0.784751
RTO4_9080			0.124882	178.171	224.167	127.336	1	#N/A	#N/A	#N/A	#N/A	#N/A	#N/A
RTO4_8781		ERG3	0.00130759	177.926	301.808	84.8757	0	#N/A	#N/A	#N/A	#N/A	#N/A	#N/A
RTO4_12588		FRQ1	0.00564523	177.854	230.927	188.782	10	-0.460088	0.321821	-0.349358	-2.85876	1.66969	-2.24485
RTO4_8847		SEC27	0.00668084	177.824	146.229	202.22	0	#N/A	#N/A	#N/A	#N/A	#N/A	#N/A
RTO4_10742			0.248557	177.741	174.962	187.315	0	#N/A	#N/A	#N/A	#N/A	#N/A	#N/A
RTO4_15310			0.00633195	177.473	223.519	147.293	6	0.709912	-0.360758	0.712473	3.09456	-1.14294	2.52728
RTO4_13557		CRM1	0.394905	177.071	158.016	154.096	0	#N/A	#N/A	#N/A	#N/A	#N/A	#N/A
RTO4_11702			0.087426	176.989	112.379	137.13	0	#N/A	#N/A	#N/A	#N/A	#N/A	#N/A
RTO4_11977		SDH2	0.00830962	176.827	92.33	180.896	0	#N/A	#N/A	#N/A	#N/A	#N/A	#N/A
RTO4_12221		TNA1	8.93648e-06	176.597	4.06063	447.663	12	0.256475	0.0920404	0.237851	1.81522	0.354651	1.68392
RTO4_9910		GPM1	0.0043552	176.47	400.154	220.738	0	#N/A	#N/A	#N/A	#N/A	#N/A	#N/A
RTO4_12559			7.27464e-05	176.432	157.141	431.137	11	0.130416	0.118512	0.0218723	0.800431	0.628294	0.0948617
RTO4_8736			0.000474785	176.235	46.8238	123.196	11	-0.0169082	-0.289695	0.0636026	-0.130426	-1.51072	0.370089
RTO4_11200		YKL071W	1.9379e-05	176.195	51.485	122.719	5	-0.0438926	0.532822	0.0348755	-0.225838	1.70067	0.147363
RTO4_10465		OXA1	0.000235177	176.136	219.957	115.918	1	0.971392	1.0197	-0.44767	1.18308	0.175323	-0.497011
RTO4_14095			0.0533804	175.663	231.875	146.449	0	#N/A	#N/A	#N/A	#N/A	#N/A	#N/A
RTO4_13921		ARD1	0.00625981	175.489	206.811	127.582	0	#N/A	#N/A	#N/A	#N/A	#N/A	#N/A
RTO4_15137		ASN2,ASN1	0.0020289	175.282	341.67	331.933	1	#N/A	#N/A	#N/A	#N/A	#N/A	#N/A
RTO4_16324		THI4	9.76909e-05	174.66	666.381	800.806	9	-0.143375	0.246783	-0.0242018	-1.12351	1.35326	0.0650291
RTO4_10574		HES1,KES1	0.00103633	174.173	96.9699	117.39	11	0.0333597	0.0528894	0.149857	-0.142064	0.236929	0.886457
RTO4_13964			0.0010152	173.439	80.523	99.2474	5	-0.295379	0.247105	-0.107133	-1.65989	0.782253	-0.32385
RTO4_8951			0.023074	172.993	131.575	123.824	9	-0.199364	0.04012	-0.109748	-1.39648	0.125387	-0.613262
RTO4_12468			7.22639e-05	172.097	20.4338	115.871	8	0.228255	-0.0374937	0.0554902	1.33073	-0.195149	-0.323216
RTO4_12296			0.00322059	171.569	250.446	379.896	7	-0.116453	0.0208756	-0.120489	-0.683599	0.0710391	-0.843078
RTO4_16672		PRB1	0.00111482	171.474	147.821	269.581	36	-0.406923	0.241793	-1.00377	-4.40463	1.76519	-10.0314
RTO4_14897		EGD2	0.00165878	171.385	135.257	102.259	8	0.0142409	0.548285	0.123699	-0.0780394	2.29973	0.754771
RTO4_8518		SKN1,KRE6	0.00110791	171.337	63.8586	144.065	8	0.233094	-0.139274	0.0543463	1.08429	-0.429846	0.0301528
RTO4_15758		QCR6	0.588013	170.961	195.459	128.106	6	-0.36408	0.296192	-0.299316	-2.1568	1.88667	-1.51229
RTO4_10210		DUG1	0.000305432	170.847	175.762	70.817	12	-0.0247346	-0.000463701	-0.133852	-0.233408	0.0802842	-0.935905
RTO4_13642		CMK2,CMK1	0.00173027	170.69	297.363	263.975	9	-0.104528	-0.708028	-0.252713	-0.464093	-3.03616	-1.55451
RTO4_15482		GLR1	0.111153	169.638	146.54	133.001	0	#N/A	#N/A	#N/A	#N/A	#N/A	#N/A
RTO4_11580			9.67903e-05	168.894	18.7539	41.1822	12	0.103589	0.288603	0.243552	0.558617	1.82697	1.26209
RTO4_14593			0.000184855	168.3	108.443	29.8752	7	0.0141466	0.0925431	0.105575	0.102754	0.35689	1.13964
RTO4_15504		GRS1,YPR081C	0.000335309	168.001	130.264	90.9914	0	#N/A	#N/A	#N/A	#N/A	#N/A	#N/A
RTO4_11679			2.2212e-05	167.839	19.8658	3.04112	10	-0.0497821	0.221579	-0.246858	-0.270923	0.877904	-1.16817
RTO4_16086		YKT6	0.0648019	167.751	192.689	204.25	0	#N/A	#N/A	#N/A	#N/A	#N/A	#N/A
RTO4_10443			0.000210215	167.669	55.7831	191.168	7	0.0704938	0.0657399	0.103026	0.783863	0.883317	0.928959
RTO4_16318		POL30	0.00302762	167.296	249.937	325.58	1	-1.1315	0.407089	-0.664125	-1.07289	0.434878	-0.765146
RTO4_9784			7.08162e-05	166.375	42.7652	13.8425	6	0.0109182	-0.197127	-0.0876443	0.0517234	-0.647082	-0.401811
RTO4_9127		SSO2,SSO1	0.141879	166.208	174.77	192.051	1	#N/A	#N/A	#N/A	#N/A	#N/A	#N/A
RTO4_16097		CYB5	0.200097	165.701	104.456	109.884	0	#N/A	#N/A	#N/A	#N/A	#N/A	#N/A
RTO4_10464		ARC15	0.00257643	164.365	132.703	119.67	0	#N/A	#N/A	#N/A	#N/A	#N/A	#N/A
RTO4_13088			0.00119662	164.195	60.2221	72.6888	14	-0.137868	-0.225107	-0.239159	-1.21891	-1.34621	-1.48206
RTO4_11858		COP1	0.36754	164.181	140.604	145.1	1	#N/A	#N/A	#N/A	#N/A	#N/A	#N/A
RTO4_9128			0.0169079	163.356	127.095	125.906	12	0.242309	0.533413	0.145065	1.56597	2.67364	0.63101
RTO4_10978			0.000934302	162.884	92.4777	153.74	4	0.229323	-0.226226	-0.114578	1.67879	-0.989123	-0.655488
RTO4_9113			0.000158733	162.831	19.0616	31.3374	10	0.20616	0.337941	-0.162353	1.73603	1.75316	-1.11066
RTO4_10302			0.00218654	162.679	99.9018	149.017	17	-0.11495	0.898867	0.0819306	-1.10554	5.80932	0.63915
RTO4_12944		ERG20	0.00254126	162.613	185.449	119.784	0	#N/A	#N/A	#N/A	#N/A	#N/A	#N/A
RTO4_14612		SEC4	0.177102	162.479	133.357	173.238	0	#N/A	#N/A	#N/A	#N/A	#N/A	#N/A
RTO4_8611			0.125633	162.024	139.922	183.023	0	#N/A	#N/A	#N/A	#N/A	#N/A	#N/A
RTO4_10330		HOM2	0.0016903	161.812	286.609	182.191	0	#N/A	#N/A	#N/A	#N/A	#N/A	#N/A
RTO4_11127		RUB1	0.00766894	161.497	281.748	155.54	0	#N/A	#N/A	#N/A	#N/A	#N/A	#N/A
RTO4_14948		SMX3	0.267226	161.395	127.634	136.106	0	#N/A	#N/A	#N/A	#N/A	#N/A	#N/A
RTO4_14805			0.00232734	161.315	152.661	113.873	9	-0.237907	0.0907482	0.111699	-1.70246	0.506473	0.83268
RTO4_9598		SUP35	0.00108283	160.773	196.727	123.268	0	#N/A	#N/A	#N/A	#N/A	#N/A	#N/A
RTO4_11945		KRS1	0.00110063	160.479	236.454	155.087	2	0.264536	-0.0958456	0.0913574	0.668636	-0.279523	0.497952
RTO4_14709		WRS1	0.502824	160.346	163.827	170.561	0	#N/A	#N/A	#N/A	#N/A	#N/A	#N/A
RTO4_12150		CDC55	0.15485	159.854	133.303	146.429	0	#N/A	#N/A	#N/A	#N/A	#N/A	#N/A
RTO4_14708			0.000900852	159.719	224.639	201.668	2	#N/A	#N/A	#N/A	#N/A	#N/A	#N/A
RTO4_15685		ILV2	0.0020289	158.79	247.956	303.044	0	#N/A	#N/A	#N/A	#N/A	#N/A	#N/A
RTO4_8679			0.0110732	158.555	145.509	113.505	17	0.0758167	-0.271339	0.031133	0.667539	-2.16496	0.238123
RTO4_13140		MES1	0.233742	158.502	149.943	149.191	0	#N/A	#N/A	#N/A	#N/A	#N/A	#N/A
RTO4_13847			0.0218381	158.44	306.91	169.268	2	-0.318872	-0.824869	-0.465925	-1.62922	-1.81718	-2.0675
RTO4_13129		PUP3	0.186724	157.48	134.898	122.762	1	#N/A	#N/A	#N/A	#N/A	#N/A	#N/A
RTO4_11671			0.00197645	157.478	169.744	91.6033	0	#N/A	#N/A	#N/A	#N/A	#N/A	#N/A
RTO4_9304		CAP2	0.00957775	157.216	83.7985	140.269	10	0.0268721	-0.314496	0.0645683	0.264295	-1.53913	0.344818
RTO4_13432		PRO3	0.00250491	156.677	116.877	91.6627	1	#N/A	#N/A	#N/A	#N/A	#N/A	#N/A
RTO4_13411			0.0655417	156.496	158.556	121.885	10	0.0703674	0.00636845	-0.104374	0.518176	-0.0381902	-0.623048
RTO4_10614			0.00300947	156.474	126.652	197.758	9	-0.343905	-1.10825	-0.32324	-2.52295	-6.5641	-1.90299
RTO4_12596		PGS1	0.000137862	155.247	22.8338	11.9247	0	#N/A	#N/A	#N/A	#N/A	#N/A	#N/A
RTO4_15984		GSC2,FKS1,FKS3	0.0686113	154.603	244.43	187.64	1	#N/A	#N/A	#N/A	#N/A	#N/A	#N/A
RTO4_15258		CCT4	0.115209	154.47	159.831	134.818	0	#N/A	#N/A	#N/A	#N/A	#N/A	#N/A
RTO4_9635		YDR111C,ALT1	0.00980942	154.115	184.898	206.135	16	-3.02546	-2.82336	-1.85286	-17.7387	-13.5747	-12.0168
RTO4_13622			0.0182861	153.893	153.741	229.054	5	-0.0341365	0.250287	1.39293	-0.171005	0.861357	7.00919
RTO4_9226		PRP19	0.00865269	153.874	116.113	165.694	2	-0.241209	0.285608	0.86941	-0.616975	0.469367	1.87892
RTO4_15855		YER134C	0.0167739	153.847	131.341	80.5997	1	#N/A	#N/A	#N/A	#N/A	#N/A	#N/A
RTO4_9999			8.10588e-05	153.747	143.626	1413.45	2	0.464939	-0.0878809	0.188248	1.57064	0.11531	0.657842
RTO4_15969		ERJ5	0.0435062	153.678	116.985	116.522	5	-0.20174	-0.359207	-0.267974	-1.02864	-1.18895	-1.07906
RTO4_11754		ARC18	0.00946796	153.398	119.046	85.9403	0	#N/A	#N/A	#N/A	#N/A	#N/A	#N/A
RTO4_16605		TPK1,TPK3,TPK2	0.000404217	153.236	71.1049	156.78	16	-0.240858	0.518509	0.344407	-1.41349	2.76314	2.527
RTO4_12684		UBA1	0.0478466	153.22	122.244	110.983	0	#N/A	#N/A	#N/A	#N/A	#N/A	#N/A
RTO4_8678		ERG10	0.000688219	153.132	151.052	97.0712	1	#N/A	#N/A	#N/A	#N/A	#N/A	#N/A
RTO4_11327		PHO88	0.0409561	153.066	114.1	103.085	0	#N/A	#N/A	#N/A	#N/A	#N/A	#N/A
RTO4_14102			0.000474127	152.913	474.906	136.478	2	0.487299	1.38	0.521558	0.797833	0.660361	0.837066
RTO4_9308			3.17434e-05	152.76	0.885415	1.17836	29	0.0319875	0.275563	-0.0209736	0.354985	2.61938	-0.156527
RTO4_12854		CPS1,YOL153C	6.30153e-05	152.616	45.4383	30.9253	8	0.0565386	0.292424	-0.381562	0.365573	1.04781	-2.337
RTO4_13447			0.000147574	152.544	9.19294	12.3089	5	0.0816832	-0.417592	-0.0986165	0.318199	-1.51928	-0.401059
RTO4_10317		VBA1	0.000422438	152.153	81.372	41.6154	6	0.146128	0.163324	0.0503277	0.824967	0.182718	-0.179957
RTO4_13249		FRS1	0.0183696	152.037	156.742	132.107	0	#N/A	#N/A	#N/A	#N/A	#N/A	#N/A
RTO4_8744		MET5	0.0858306	151.878	183.51	224.779	17	-2.36552	-3.41847	-1.96457	-14.7362	-15.3628	-11.5753
RTO4_8673			0.000463649	151.633	55.0785	109.427	2	-0.0183395	0.190241	-0.25953	0.386525	1.46958	-2.00927
RTO4_15176		PRP8	0.772237	151.047	168.762	165.425	4	0.450511	-0.281407	0.107221	1.35552	-0.701673	0.115717
RTO4_16716			1.29712e-05	150.214	1.17223	54.0288	6	-0.348365	-0.939821	-0.679861	-1.55772	-2.50363	-2.34246
RTO4_15893			0.0383658	149.983	70.7621	108.107	5	-0.544301	-0.355618	-0.32045	-2.05311	-1.42092	-1.6022
RTO4_16526		SEC13	0.0618271	149.96	125.078	157.388	0	#N/A	#N/A	#N/A	#N/A	#N/A	#N/A
RTO4_15947			0.265664	149.943	103.55	128.291	0	#N/A	#N/A	#N/A	#N/A	#N/A	#N/A
RTO4_11968			0.193894	149.225	129.311	164.652	6	-0.936125	-0.838977	-0.267675	-3.07108	-1.7089	-0.7607
RTO4_11929		RLI1	0.0320085	149.16	130.626	113.627	0	#N/A	#N/A	#N/A	#N/A	#N/A	#N/A
RTO4_13245			4.91669e-05	149.116	2.7905	369.863	5	-0.274715	-0.386734	-0.265974	-1.22437	-1.01855	-1.15529
RTO4_14607		LAP3	0.000102982	148.979	16.5703	94.0175	4	0.266691	1.0913	-0.0479809	1.15399	2.22505	-0.255253
RTO4_15839		ARO8	0.000839742	148.784	64.8638	101.266	13	-0.100709	-0.196274	-0.0767259	-0.724763	-1.10943	-0.618459
RTO4_11861		RBG1	0.000563315	148.757	157.882	71.5808	5	-0.155167	-0.471921	0.102158	-0.663454	-2.41876	0.679023
RTO4_16378		MAM33	0.00188901	148.566	276.503	180.453	2	-0.411736	-0.118791	-0.669389	-1.11859	-0.487816	-1.56268
RTO4_12004		SUI3	0.109236	148.327	173.117	205.211	0	#N/A	#N/A	#N/A	#N/A	#N/A	#N/A
RTO4_12121		PMT4	0.0597197	148.3	119.888	125.929	22	-0.0692119	0.945311	0.198573	-0.656382	6.23903	1.93125
RTO4_11623			0.000649288	148.22	254.953	171.302	20	-0.102043	-0.214514	-0.0330126	-0.859567	-1.42299	-0.267667
RTO4_9010			0.368445	148.099	164.478	175.124	0	#N/A	#N/A	#N/A	#N/A	#N/A	#N/A
RTO4_10838		CLB4,CLB2,CLB3	0.16833	147.923	173.946	191.905	0	#N/A	#N/A	#N/A	#N/A	#N/A	#N/A
RTO4_15870		OLA1	0.0101311	147.918	191.135	115.855	2	#N/A	#N/A	#N/A	#N/A	#N/A	#N/A
RTO4_13002		CDC19,PYK2	0.00027763	147.786	452.029	356.415	0	#N/A	#N/A	#N/A	#N/A	#N/A	#N/A
RTO4_11110			0.000650061	147.667	47.1258	97.4434	6	0.174614	0.429808	0.00906035	0.667445	1.7233	0.333507
RTO4_13138			0.00204177	147.551	85.6069	71.0402	35	-0.070024	-0.0668602	-0.0418586	-0.63636	-0.632002	-0.433132
RTO4_10981		ERG4	0.129141	147.286	136.47	132.322	1	#N/A	#N/A	#N/A	#N/A	#N/A	#N/A
RTO4_10354			0.00944731	146.985	246.613	259.529	2	#N/A	#N/A	#N/A	#N/A	#N/A	#N/A
RTO4_13722		PDX1	0.00130822	146.851	85.804	72.2685	2	-0.59437	-0.0906297	-0.104605	-1.07665	-0.0691574	-0.179611
RTO4_10282		ARL1	0.804192	146.676	136.184	141.098	2	-0.1524	0.753488	0.00967585	-0.941484	1.99736	0.171934
RTO4_13628		COX5A,COX5B	0.107828	146.611	118.671	127.01	1	#N/A	#N/A	#N/A	#N/A	#N/A	#N/A
RTO4_10753		GUS1	0.00887818	146.415	211.173	140.184	0	#N/A	#N/A	#N/A	#N/A	#N/A	#N/A
RTO4_16555		ERD2	0.00623537	146.324	102.545	100.317	0	#N/A	#N/A	#N/A	#N/A	#N/A	#N/A
RTO4_11454		TFA1	0.00206092	146.245	104.901	120.621	12	-0.270828	-0.333602	0.0465538	-1.80147	-2.10244	0.371532
RTO4_16798			1.7067e-05	145.899	33.5537	1.9059	26	-0.0496874	0.0498718	-0.0276574	-0.48306	0.156707	-0.267295
RTO4_16239			0.636896	145.626	139.105	149.847	0	#N/A	#N/A	#N/A	#N/A	#N/A	#N/A
RTO4_12966		QCR8	0.328903	144.88	155.624	117.902	0	#N/A	#N/A	#N/A	#N/A	#N/A	#N/A
RTO4_14263		GDI1	0.302984	144.493	162.535	139.976	0	#N/A	#N/A	#N/A	#N/A	#N/A	#N/A
RTO4_16162			0.00017989	143.896	8.99308	43.5491	16	-0.290137	-0.322929	-0.0693558	-2.5887	-1.96714	-0.939346
RTO4_15398			0.0507534	143.799	176.992	178.524	8	0.131114	0.030078	0.176082	1.21731	-0.0167057	1.438
RTO4_8972		NDE2,NDE1	3.12186e-05	143.174	588.135	123.824	10	-0.00494427	-0.392956	0.754958	-0.0548422	-1.4933	3.74534
RTO4_14087		LYS1	0.00015723	142.585	168.595	277.384	0	#N/A	#N/A	#N/A	#N/A	#N/A	#N/A
RTO4_10821			5.83882e-05	142.464	102.727	570.29	11	-0.160927	0.25521	-0.355891	-0.884802	0.963144	-2.3195
RTO4_8801			0.106973	142.242	161.751	128.056	0	#N/A	#N/A	#N/A	#N/A	#N/A	#N/A
RTO4_9039		ALG9	0.000408016	142.237	146.605	80.3045	4	0.06102	-0.414317	0.155973	0.126388	-1.45838	0.343447
RTO4_9629			0.106855	141.665	159.499	174.994	1	-0.395881	-0.0265166	-0.593781	-0.604003	-0.384559	-0.810883
RTO4_16096			0.000144785	141.485	1215.28	47.2412	0	#N/A	#N/A	#N/A	#N/A	#N/A	#N/A
RTO4_15908		BIO2	0.00119952	140.967	95.7008	65.0682	0	#N/A	#N/A	#N/A	#N/A	#N/A	#N/A
RTO4_10395		RHB1	0.22594	140.542	159.078	141.221	0	#N/A	#N/A	#N/A	#N/A	#N/A	#N/A
RTO4_14121		SEC21	0.0890905	140.051	110.597	114.52	0	#N/A	#N/A	#N/A	#N/A	#N/A	#N/A
RTO4_13495		ARF3	0.0153786	139.848	143.391	168.134	1	#N/A	#N/A	#N/A	#N/A	#N/A	#N/A
RTO4_16713		ARA2	2.85749e-06	139.795	10.8525	29.7115	7	0.141629	-0.216694	0.334063	0.578515	-1.00774	0.886953
RTO4_10951			0.00595836	139.667	105.702	104.268	22	-0.172653	-0.284548	-0.184991	-1.40179	-1.95527	-1.65889
RTO4_10003		SSD1	0.010109	139.493	65.0681	55.8697	15	0.170274	-0.476415	-0.395807	1.25262	-2.74344	-2.71782
RTO4_14600		ACO2,ACO1	0.0101496	139.44	63.2387	84.1363	7	-0.247144	-1.33232	-0.422474	-1.11413	-3.76793	-2.28228
RTO4_9425		LCB2	0.00358236	139.384	188.305	135.733	1	#N/A	#N/A	#N/A	#N/A	#N/A	#N/A
RTO4_14960		CHS2,CHS1	0.0448724	139.007	284.935	207.126	19	-0.0940897	-0.460038	-1.45415	-0.80097	-2.74822	-10.2253
RTO4_11509			6.40502e-05	138.983	135.723	241.052	29	0.0023424	0.229949	0.0430046	-0.0120531	1.81519	0.536769
RTO4_16857		TOM71,TOM70	0.0849256	138.766	109.086	105.183	23	0.289908	-0.348642	0.428229	2.891	-3.06192	3.97767
RTO4_14208			0.249021	138.682	124.6	126.816	7	0.272293	0.256008	-0.0550399	1.15577	0.644077	-0.0409854
RTO4_13305			0.00293565	138.506	173.352	217.134	0	#N/A	#N/A	#N/A	#N/A	#N/A	#N/A
RTO4_15018			0.00131218	138.484	263.782	390.114	6	-0.036175	-0.00279741	0.0107189	-0.0457897	-0.00637602	0.175884
RTO4_13980		YFR006W	0.000538151	138.445	74.3935	110.39	6	-1.10746	0.0684928	-0.598414	-3.21132	0.0332462	-1.84048
RTO4_10647		CHO2	0.00446087	138.027	77.7389	73.4486	13	-1.11782	-1.64265	-0.528264	-5.88149	-4.7959	-3.12497
RTO4_8777		FAS2,FAS1	0.0082665	137.861	66.7251	139.67	1	#N/A	#N/A	#N/A	#N/A	#N/A	#N/A
RTO4_16032		YPT31,YPT32	0.00342264	137.753	123.252	207.942	1	#N/A	#N/A	#N/A	#N/A	#N/A	#N/A
RTO4_14755			0.0810621	137.712	194.656	140.368	2	0.0745813	-0.712192	0.592941	0.318493	-3.16557	2.45431
RTO4_8615			0.00897461	137.398	217	243.922	0	#N/A	#N/A	#N/A	#N/A	#N/A	#N/A
RTO4_13238			5.05494e-05	137.067	89.6758	53.3997	14	-0.106334	-0.0850864	-0.0924408	-0.871618	-0.33621	-0.692411
RTO4_13966			0.000966747	137.004	250.978	132.531	0	#N/A	#N/A	#N/A	#N/A	#N/A	#N/A
RTO4_8499		LEA1	0.131422	136.209	107.405	118.092	2	-0.159344	-0.212984	-0.12937	-0.420438	-0.33735	-0.297967
RTO4_12482			0.000117383	136.021	618.609	45.8703	18	-0.148908	0.0320415	-0.268279	-1.17331	0.278722	-2.50223
RTO4_12020		DAP1	0.00214069	135.916	106.74	59.5187	8	0.33192	0.147895	-0.197378	1.70504	0.728723	-1.40924
RTO4_13738		GEA2,GEA1	0.00192702	135.792	68.2839	90.5248	3	0.310738	0.526812	1.10535	1.03918	1.45231	2.25192
RTO4_15446			8.8044e-05	135.772	68.52	172.065	2	-0.148265	1.06856	-0.164512	-0.3828	1.66499	-0.490374
RTO4_11064		VMA2	0.0364512	135.415	125.031	156.609	0	#N/A	#N/A	#N/A	#N/A	#N/A	#N/A
RTO4_15691		UBC12	0.0114132	134.685	157.315	110.544	0	#N/A	#N/A	#N/A	#N/A	#N/A	#N/A
RTO4_15973			3.63558e-05	134.545	42.4585	79.1355	0	#N/A	#N/A	#N/A	#N/A	#N/A	#N/A
RTO4_14491			0.00317943	134.292	71.69	210.207	3	0.414035	-1.05726	-0.111023	1.27141	-1.80554	-0.236961
RTO4_11657			0.129977	134.177	131.58	106.896	0	#N/A	#N/A	#N/A	#N/A	#N/A	#N/A
RTO4_16111		FPR2	0.00704977	134.039	85.687	89.6505	11	-0.0160825	-0.19054	-0.296675	0.156554	-0.940547	-1.72543
RTO4_10822		DBP2	0.000509604	133.632	270.207	160.376	1	#N/A	#N/A	#N/A	#N/A	#N/A	#N/A
RTO4_13311		MSL5	0.319456	133.507	134.15	126.578	1	#N/A	#N/A	#N/A	#N/A	#N/A	#N/A
RTO4_14308		YPR147C	0.0101866	133.045	104.413	164.455	8	-0.0640958	0.126838	-0.138708	-0.368452	0.53808	-0.798089
RTO4_14655		FRA1	0.000325442	132.923	32.566	110.81	12	-0.136195	-0.409376	-0.362019	-0.706992	-1.97083	-2.54105
RTO4_12158		STT3	0.000279021	132.847	86.4362	70.2014	2	#N/A	#N/A	#N/A	#N/A	#N/A	#N/A
RTO4_13380		GLN4	0.0674837	132.628	148.3	109.577	2	0.339631	-0.0108551	-0.131029	0.918715	0.0583913	-0.479291
RTO4_16528		VAS1	0.0203133	132.505	170.641	130.379	1	#N/A	#N/A	#N/A	#N/A	#N/A	#N/A
RTO4_15555			0.000101826	132.376	176.672	55.184	1	0.550903	-0.468878	0.348756	1.23043	-0.847026	0.609684
RTO4_9329			0.748767	132.046	122.754	130.791	4	-0.242734	0.221156	-0.207575	-0.607063	0.390067	-0.539872
RTO4_10010			0.0533128	131.598	132.214	116.301	11	0.034993	-0.350471	-0.0208408	0.195177	-1.6567	-0.0897737
RTO4_16397		VMA10	0.00152286	131.39	50.6251	88.967	0	#N/A	#N/A	#N/A	#N/A	#N/A	#N/A
RTO4_15846			0.559815	131.195	125.421	148.544	4	-0.431996	0.167389	0.112684	-2.07886	0.390366	0.401934
RTO4_13554		ADH7,ADH6	2.01844e-05	130.726	4.53218	29.9513	5	-0.0766047	0.0300553	0.0915035	-0.454418	-0.0635484	0.939526
RTO4_10676			0.00304342	130.588	135.956	249.12	14	-0.136365	-0.453883	0.048254	-0.863827	-2.77127	0.278444
RTO4_13931		RFC3	0.663957	130.397	133.729	126.751	0	#N/A	#N/A	#N/A	#N/A	#N/A	#N/A
RTO4_8814			0.000461336	130.377	102.881	77.6796	0	#N/A	#N/A	#N/A	#N/A	#N/A	#N/A
RTO4_12080		HOM6	0.00218076	130.056	137.835	83.3797	0	#N/A	#N/A	#N/A	#N/A	#N/A	#N/A
RTO4_11087			0.411354	129.975	131.275	146.063	16	-0.138053	-0.0592775	-0.158689	-0.76324	-0.570521	-1.03343
RTO4_9701		CBK1	0.0121589	129.42	193.738	173.953	0	#N/A	#N/A	#N/A	#N/A	#N/A	#N/A
RTO4_15355		YGR266W	0.000207152	129.21	43.6798	127.171	13	0.0381728	-0.0346984	0.0677166	0.201552	-0.247869	0.616961
RTO4_14275		PRE8	0.0118888	129.166	82.2765	97.3999	0	#N/A	#N/A	#N/A	#N/A	#N/A	#N/A
RTO4_12452			0.150134	129.136	108.632	104.341	1	#N/A	#N/A	#N/A	#N/A	#N/A	#N/A
RTO4_15245			0.00104018	129.043	46.0135	88.3288	14	-0.0993452	0.22986	-0.0529755	-0.898046	2.44487	-0.305092
RTO4_14104			0.000403043	128.872	162.025	80.6316	0	#N/A	#N/A	#N/A	#N/A	#N/A	#N/A
RTO4_14943		MOB2	0.0243244	128.779	190.288	196.041	0	#N/A	#N/A	#N/A	#N/A	#N/A	#N/A
RTO4_11982		GLK1,EMI2,HXK1,HXK2	0.00495316	128.59	166.481	141.341	7	-0.136217	-0.538341	-0.075887	-0.722535	-2.06401	-0.547339
RTO4_9662		ERV29	0.000952339	128.519	72.3353	76.3875	2	-0.811388	-0.0784987	-0.899171	-4.00984	-0.0414768	-3.04535
RTO4_13842			0.682011	128.429	167.282	100.933	0	#N/A	#N/A	#N/A	#N/A	#N/A	#N/A
RTO4_15698			0.0049559	128.155	90.4582	148.256	4	-0.428649	-1.39727	0.202327	-0.942376	-2.87856	0.329388
RTO4_10762		UNG1	3.38768e-05	127.933	19.0135	16.6374	19	-0.0554406	0.118412	0.130451	-0.0431004	0.894894	1.17963
RTO4_11171		VPS70	0.00600614	127.644	65.6154	109.06	16	-0.444656	-0.235365	-0.328906	-2.95693	-1.23984	-2.01908
RTO4_13078			0.00207059	127.605	493.357	192.839	8	-0.0304722	0.275162	0.0399341	-0.0771701	0.816252	0.121535
RTO4_13368		MAM3	0.000775409	127.528	56.2249	48.5791	5	-0.0810273	-0.682676	-0.338436	-0.317977	-2.79236	-1.43468
RTO4_8965			0.000821423	127.509	90.1642	157.101	5	0.205398	-0.306114	-0.0167065	0.363173	-0.813744	0.128224
RTO4_12356			0.000719592	127.502	122.924	31.7855	2	-0.194461	0.916606	0.119208	-0.178672	1.08058	0.302227
RTO4_11709		POM33	0.0171742	127.444	86.0607	124.411	4	-0.651728	0.10332	-0.543022	-2.36226	0.469325	-1.69206
RTO4_11380		PPZ2,PPZ1	0.0430833	127.144	107.36	119.57	4	-0.302445	0.790772	-0.0283619	-2.09548	3.55601	-0.287214
RTO4_11352			0.487431	127.026	188.364	144.935	9	-0.138698	0.062819	-0.142194	-0.627193	0.0521413	-0.86992
RTO4_9410			0.000958114	126.818	130.69	77.3881	14	0.051807	0.0485669	0.126608	0.42596	0.336778	1.22117
RTO4_8607		PMI40	0.00111389	126.67	253.461	266.596	0	#N/A	#N/A	#N/A	#N/A	#N/A	#N/A
RTO4_12554			0.0150048	126.607	135.481	187.321	4	-0.0759831	0.711139	0.162544	0.315709	1.29839	0.472766
RTO4_14196			0.00797602	126.524	90.1978	106.169	8	-0.0898054	-0.0528723	0.0490206	-0.211333	-0.246565	0.500296
RTO4_12340		DED1,DBP1	0.000698076	126.193	360.459	154.938	0	#N/A	#N/A	#N/A	#N/A	#N/A	#N/A
RTO4_16681		URA2,CPA2	0.000732205	125.738	322.114	99.8889	0	#N/A	#N/A	#N/A	#N/A	#N/A	#N/A
RTO4_11030			3.17434e-05	125.679	100.232	1242.22	7	-0.0697153	0.317131	0.187874	-0.448915	1.06604	0.913542
RTO4_14900			0.560189	125.631	124.007	93.9875	5	-0.118356	-0.0442179	0.0994809	0.138189	-0.0286986	0.232148
RTO4_10617		ASF1	0.010923	125.466	151.095	182.602	0	#N/A	#N/A	#N/A	#N/A	#N/A	#N/A
RTO4_15259		NTF2	0.0232932	125.411	173.876	152.663	0	#N/A	#N/A	#N/A	#N/A	#N/A	#N/A
RTO4_13564			0.00021579	125.093	221.856	74.6712	47	-0.339459	-0.454974	0.18324	-3.5585	-4.1645	1.74126
RTO4_8624			0.0109436	125.043	194.191	218.895	2	-0.53673	-0.0354225	-0.521473	-1.10261	-0.0499134	-1.067
RTO4_15905		UGA1	0.000152184	124.921	58.6182	95.7048	12	-0.0831427	-0.195126	-0.136382	-0.532364	-1.16948	-0.827592
RTO4_10763			9.04433e-05	124.584	18.2588	13.7338	22	-0.0461042	-0.131637	0.0241299	-0.406206	-1.18611	0.278744
RTO4_11669		GEX1,ARN1,ARN2,GEX2,SIT1,ENB1	8.8044e-05	124.57	192.357	3.66122	21	-0.0649735	-0.0182244	-0.16645	-0.684043	0.0593487	-1.48217
RTO4_8733		TPM2,TPM1	0.187956	124.555	149.404	158.876	0	#N/A	#N/A	#N/A	#N/A	#N/A	#N/A
RTO4_12938			0.00453152	124.382	198.682	299.796	12	-0.00604824	-0.806231	-0.556045	-0.0113622	-4.75416	-3.86526
RTO4_16193		APT1	0.0023778	124.345	298.014	110.565	8	-0.0649189	-0.157921	0.0444475	-0.325485	-0.556775	0.553111
RTO4_13398		MSF1	0.00974697	124.325	111.314	156.13	0	#N/A	#N/A	#N/A	#N/A	#N/A	#N/A
RTO4_14921			0.00104346	124.071	91.7719	120.338	5	0.0874811	0.733192	0.229458	0.147309	2.8895	1.12144
RTO4_12325			2.38849e-05	124.068	456.52	2.34569	4	-1.02118	-0.0837514	-0.237128	-5.22862	-0.475779	-1.08264
RTO4_14707		SUP45	0.0076663	124.058	190.29	126.39	0	#N/A	#N/A	#N/A	#N/A	#N/A	#N/A
RTO4_12035		ERG28	0.0638724	123.931	100.39	86.6831	0	#N/A	#N/A	#N/A	#N/A	#N/A	#N/A
RTO4_11117		VMA6	0.0787835	123.076	110.45	142.407	0	#N/A	#N/A	#N/A	#N/A	#N/A	#N/A
RTO4_13840		PMT2,PMT6,PMT3	0.000171678	122.957	96.651	62.1041	2	#N/A	#N/A	#N/A	#N/A	#N/A	#N/A
RTO4_8598		HHF1,HHF2	0.0674837	122.7	179.546	215.099	22	-0.0152067	0.118325	-0.145827	-0.134518	0.871759	-1.17431
RTO4_11520			0.00246745	122.399	205.576	111.141	8	-0.303994	0.0192453	-0.116497	-1.50635	0.0803513	-0.581543
RTO4_10462			0.00158873	122.328	189.761	174.767	4	0.29066	-0.670219	0.25932	1.26454	-2.27567	1.89029
RTO4_10073		TIF6	0.0532703	122.137	214.253	111.146	1	0.380097	0.387145	0.161113	1.17788	0.488052	0.46747
RTO4_10595		APL2,APL1	0.482732	122.073	128.869	133.552	3	0.293376	-0.545553	0.0827808	0.834447	-0.999173	0.235602
RTO4_14167		SEC63	0.178817	122.052	111.871	92.652	0	#N/A	#N/A	#N/A	#N/A	#N/A	#N/A
RTO4_13430			0.00676626	121.87	244.843	58.0633	9	-0.226168	0.0186049	0.00181272	-1.27536	-0.00983824	0.0435857
RTO4_16583			0.000335115	121.824	94.0525	328.45	7	0.264918	-0.225821	0.57999	1.05117	-0.84932	2.44087
RTO4_15711		YKE2	0.0402112	121.72	80.4886	85.1149	1	0.394908	0.520184	0.0583342	1.49247	1.28048	0.295371
RTO4_11526			0.0152036	121.508	180.264	112.749	18	-0.00235151	-0.0588612	-0.0689181	-0.0893675	-0.521765	-0.601267
RTO4_8500		CDC3	0.742778	121.389	126.988	118.895	2	0.611802	0.053575	0.0179573	1.592	0.346689	0.0831796
RTO4_13704		RRP3	0.000855127	121.234	194.186	55.6966	0	#N/A	#N/A	#N/A	#N/A	#N/A	#N/A
RTO4_8464		CLC1	0.386421	121.14	102.813	119.713	0	#N/A	#N/A	#N/A	#N/A	#N/A	#N/A
RTO4_14122			0.00037145	120.997	30.0388	57.2851	8	0.0718856	-0.975793	-0.299235	0.451915	-4.35755	-1.66361
RTO4_13135			0.0205143	120.898	97.097	100.426	28	0.0258803	-0.257502	0.0379443	0.228982	-1.85544	0.31002
RTO4_13553			0.000287889	120.867	288.985	345.718	0	#N/A	#N/A	#N/A	#N/A	#N/A	#N/A
RTO4_10214			0.00168698	120.655	75.1211	121.651	17	0.202628	0.512665	0.0689015	1.89259	3.45728	0.512226
RTO4_15037		DOT5	0.000819096	120.596	69.982	136.88	8	0.0945859	-0.370823	-0.178294	0.638963	-2.22209	-1.00705
RTO4_16410		RSM23	0.00278556	120.402	141.067	92.1498	1	#N/A	#N/A	#N/A	#N/A	#N/A	#N/A
RTO4_9886		CIR1	0.165516	120.281	103.624	84.9932	1	-1.455	1.63981	-1.50219	-0.813332	0.542101	-0.809929
RTO4_12373			0.0751744	120.095	82.3042	109.555	1	-0.412109	0.646947	0.0973647	-0.686281	0.582225	0.225481
RTO4_12097			0.00124569	120.039	138.024	193.216	5	-0.699265	0.754781	1.37119	-3.06972	2.45551	5.1639
RTO4_13882		RPN12	0.0419269	119.958	85.1082	83.8016	0	#N/A	#N/A	#N/A	#N/A	#N/A	#N/A
RTO4_16208		ARG7	0.197919	119.702	128.595	121.792	6	-1.59501	-3.09396	0.152434	-7.26393	-7.71143	0.783436
RTO4_14620			0.429669	119.587	126.624	95.7898	0	#N/A	#N/A	#N/A	#N/A	#N/A	#N/A
RTO4_11541		CCT5	0.750116	119.558	113.009	114.64	0	#N/A	#N/A	#N/A	#N/A	#N/A	#N/A
RTO4_14509		STE18	0.403124	119.537	109.355	139.733	1	-0.0627714	0.99556	0.0982378	-0.180198	1.23039	0.244992
RTO4_12116		KGD2	0.00076363	119.488	158.229	95.4585	0	#N/A	#N/A	#N/A	#N/A	#N/A	#N/A
RTO4_13418			3.95632e-05	119.113	58.3037	27.2432	11	0.0988866	0.101713	-0.0880328	0.685545	0.757587	-0.680086
RTO4_14088			0.0870701	118.999	144.384	179.502	5	-0.0837668	1.26505	1.16013	-0.424089	4.33251	10.9835
RTO4_10098		MRP17	0.0195894	118.819	145.766	72.8655	0	#N/A	#N/A	#N/A	#N/A	#N/A	#N/A
RTO4_16138		GIS2	0.144653	118.807	134.407	107.133	2	#N/A	#N/A	#N/A	#N/A	#N/A	#N/A
RTO4_15590		OCA2	0.00275303	118.598	106.917	58.8587	6	-0.201517	0.0656128	-0.0453544	-0.809487	0.123343	-0.122636
RTO4_14711		LSM2	0.122031	118.471	97.9658	94.2179	0	#N/A	#N/A	#N/A	#N/A	#N/A	#N/A
RTO4_9621		UBC6	0.0199593	118.464	105.299	84.3702	5	0.0239213	0.574825	-0.0265749	0.130563	1.48847	-0.121832
RTO4_8815			0.00121173	118.439	133.188	211.557	12	0.00375877	0.470271	0.273139	-0.0645077	2.08303	1.76446
RTO4_16779			0.000767215	117.975	130.101	69.1667	16	-0.0176866	0.177891	0.00640071	-0.00910576	1.03534	0.092312
RTO4_16601		HUB1	0.775361	117.959	103.775	100.523	0	#N/A	#N/A	#N/A	#N/A	#N/A	#N/A
RTO4_10629		WBP1	0.00125409	117.854	89.6078	114.419	0	#N/A	#N/A	#N/A	#N/A	#N/A	#N/A
RTO4_13491			0.000615806	117.706	204.437	85.1434	7	-0.117094	0.404601	0.210759	-0.536019	1.35055	1.17181
RTO4_13264		YCF1,VMR1,BPT1,YBT1,NFT1,YOR1	0.011512	117.693	81.7352	73.4123	14	-0.235832	-0.201875	-0.0501703	-1.76741	-1.7013	-0.4462
RTO4_13099		UBI4	0.0515015	117.671	117.453	170.431	20	-0.253316	-0.0959472	-0.184157	-1.80367	-0.784793	-1.35267
RTO4_16592		PRS4,PRS2,PRS3	0.000165856	117.636	217.571	116.563	0	#N/A	#N/A	#N/A	#N/A	#N/A	#N/A
RTO4_8699			0.0475105	117.577	60.9242	107.656	2	0.378747	0.255431	0.332709	0.992525	0.429066	1.06836
RTO4_14409			0.000135985	117.421	30.5709	31.1577	0	#N/A	#N/A	#N/A	#N/A	#N/A	#N/A
RTO4_14252		ARO1	0.0037729	117.416	198.366	144.101	1	#N/A	#N/A	#N/A	#N/A	#N/A	#N/A
RTO4_14861		TRS20	0.0171928	116.937	86.7436	121.718	0	#N/A	#N/A	#N/A	#N/A	#N/A	#N/A
RTO4_11544		SEC26	0.0199593	116.743	98.582	120.366	0	#N/A	#N/A	#N/A	#N/A	#N/A	#N/A
RTO4_15948		SEC14	0.0128785	116.563	139.436	109.174	1	#N/A	#N/A	#N/A	#N/A	#N/A	#N/A
RTO4_8903			0.0250228	116.533	125.057	85.0615	0	#N/A	#N/A	#N/A	#N/A	#N/A	#N/A
RTO4_11863			0.0980603	116.384	125.662	61.8725	0	#N/A	#N/A	#N/A	#N/A	#N/A	#N/A
RTO4_11459		YPK1,YPK2	0.01484	116.132	89.8171	88.8459	12	0.168682	0.291549	0.221028	1.38467	1.95943	1.70807
RTO4_11094			0.000770733	116.05	20.6012	179.39	4	-0.031946	0.519088	0.222034	-0.108471	2.7601	1.21314
RTO4_12279		DBP5	0.00141684	115.666	123.075	84.6679	0	#N/A	#N/A	#N/A	#N/A	#N/A	#N/A
RTO4_15002		PRE1	0.0101626	115.629	103.296	163.852	0	#N/A	#N/A	#N/A	#N/A	#N/A	#N/A
RTO4_11595		BRR2,SLH1	0.522338	115.237	102.696	110.921	1	#N/A	#N/A	#N/A	#N/A	#N/A	#N/A
RTO4_15309		STV1,VPH1	0.199979	115.208	92.7215	108.18	0	#N/A	#N/A	#N/A	#N/A	#N/A	#N/A
RTO4_15034		CSE1	0.722665	115.081	113.064	116.392	0	#N/A	#N/A	#N/A	#N/A	#N/A	#N/A
RTO4_11973		ALA1	0.484066	114.888	117.408	124.914	0	#N/A	#N/A	#N/A	#N/A	#N/A	#N/A
RTO4_13265		GLO1	0.0122008	114.695	55.5447	74.326	1	0.00158293	0.292696	-0.0754794	-0.0159212	0.522253	-0.158788
RTO4_13963		NSR1	0.00107182	114.693	248.574	82.6134	0	#N/A	#N/A	#N/A	#N/A	#N/A	#N/A
RTO4_16823		STE24	0.02817	114.634	127.836	108.995	15	0.00798337	-0.0129623	-0.131652	0.0722308	0.043356	-1.03813
RTO4_9024			0.00705619	114.53	202.644	82.6518	11	-0.0511615	0.136599	-0.338113	-0.402315	0.825892	-2.603
RTO4_15848		THS1	0.0479382	114.52	134.367	117.018	1	-1.18239	0.263755	-0.358411	-1.06785	0.347868	-0.389963
RTO4_13042		ITR1,ITR2	0.000386544	114.49	133.857	84.318	7	0.0451217	-0.304221	0.283739	0.188285	-1.23679	1.18467
RTO4_16152			0.000160151	114.406	63.9063	102.717	11	-0.152133	0.0501644	-0.00260344	-1.00319	0.110372	0.0391253
RTO4_11567		YRA1	0.0418994	114.392	96.0185	120.21	0	#N/A	#N/A	#N/A	#N/A	#N/A	#N/A
RTO4_12376		HSP78,HSP104	0.0102455	114.255	52.0232	94.3732	14	-0.0632683	-0.0483097	0.222592	-0.475987	-0.267864	1.84164
RTO4_15763			0.0376956	114.083	81.314	89.8964	5	-0.218255	-0.0796396	-0.133313	-1.09215	-0.40856	-0.547033
RTO4_15998			0.116729	114.077	92.3349	75.9935	0	#N/A	#N/A	#N/A	#N/A	#N/A	#N/A
RTO4_10248			0.00957775	113.966	72.0727	68.3514	3	-0.124402	0.161719	0.158868	-0.330206	0.417701	0.524982
RTO4_14261		ACP1	0.712456	113.932	144.877	92.7272	0	#N/A	#N/A	#N/A	#N/A	#N/A	#N/A
RTO4_13465			0.000376617	113.828	149.711	170.068	10	-0.0558081	-0.320911	-0.133054	-0.268291	-1.91732	-0.69854
RTO4_10045		VPS74	0.106327	113.709	101.895	117.876	18	-0.230734	1.23792	0.911491	-2.23052	10.1472	10.3638
RTO4_8816		KAP123	0.000549445	113.687	257.348	67.7262	1	#N/A	#N/A	#N/A	#N/A	#N/A	#N/A
RTO4_11672			0.00520242	113.647	135.849	86.8403	0	#N/A	#N/A	#N/A	#N/A	#N/A	#N/A
RTO4_8543			4.56764e-05	113.523	21.3907	282.501	10	-0.00183563	-0.122093	-0.39998	-0.252085	-0.913886	-1.99833
RTO4_13897		SIW14	0.00107134	113.501	178.535	207.351	4	-0.132911	0.449662	-0.0556884	-0.866041	2.93608	-0.193314
RTO4_16206		TUM1	0.0069818	113.481	143.109	126.531	15	-0.00301395	-0.13022	-0.0929348	-0.0789328	-0.698146	-0.86655
RTO4_15443			0.0344055	113.417	165.909	147.189	4	-0.0552029	0.458654	0.281043	-0.300465	2.08582	1.60936
RTO4_15300		ADE4	0.0107962	112.964	150.705	101.455	0	#N/A	#N/A	#N/A	#N/A	#N/A	#N/A
RTO4_15655		KHA1	0.000163541	112.925	102.1	197.301	14	0.0632422	0.00350733	0.150961	0.371066	0.000292156	1.01397
RTO4_16278		YOR271C	0.00124569	112.924	117.901	68.0724	26	-0.000839918	-1.4862	-0.0045285	-0.0377957	-10.2833	-0.060332
RTO4_14197		HEM13	0.0716987	112.89	135.444	164.8	17	0.0400183	0.391312	-0.0859127	0.5207	3.21422	-0.847896
RTO4_11522		MAK16	0.000171148	112.875	214.489	57.1172	10	-0.113113	-0.200234	-0.158317	-0.42421	-1.00082	-0.905246
RTO4_8993		PBP2	0.0796079	112.764	89.583	93.9202	0	#N/A	#N/A	#N/A	#N/A	#N/A	#N/A
RTO4_11938			0.000479989	112.724	25.9517	37.4642	10	0.182728	0.0521718	-0.116474	1.38172	0.390106	-0.754392
RTO4_11469		AMD1	0.0185626	112.544	180.512	149.942	22	-0.0758542	0.00634021	-0.141899	-0.868698	-0.017309	-1.52903
RTO4_10816			0.00095225	112.529	207.39	345.28	11	-0.448744	-0.234723	-0.285956	-2.81398	-1.34209	-1.74701
RTO4_11952		YOR388C	7.08162e-05	112.493	8.95022	430.619	6	0.377641	0.073058	-0.0194035	1.56987	0.285878	-0.257594
RTO4_8612		TIM10	0.4928	112.363	140.842	103.232	0	#N/A	#N/A	#N/A	#N/A	#N/A	#N/A
RTO4_9688		TRR1,TRR2	0.0751744	112.284	124.779	93.6637	0	#N/A	#N/A	#N/A	#N/A	#N/A	#N/A
RTO4_15051			2.90099e-05	112.104	27.2665	30.3323	14	-0.0979844	-0.135619	-0.282159	-0.677911	-0.981564	-1.99671
RTO4_11793			0.0374307	112.043	93.1924	70.0236	8	0.116263	0.000420103	-0.180379	0.809681	-0.0297838	-1.02192
RTO4_15461		ALR2,ALR1,MNR2	0.0191382	111.667	175.962	196.14	0	#N/A	#N/A	#N/A	#N/A	#N/A	#N/A
RTO4_12084		SYM1	0.000992275	111.542	20.8329	9.13841	4	-0.716373	-0.571721	-0.874148	-2.16999	-0.983241	-1.61827
RTO4_16372		SWI6	0.0330383	111.222	134.384	190.34	1	#N/A	#N/A	#N/A	#N/A	#N/A	#N/A
RTO4_10675			0.374367	111.086	110.803	101.745	12	0.229884	0.0726229	0.00559778	1.54746	0.267214	0.0306133
RTO4_13405			0.00087172	111.015	122.156	183.047	8	-0.0348616	-0.481721	0.253674	-0.0683916	-2.11273	1.44575
RTO4_11418		PHO87,PHO90,PHO91	0.185003	110.999	95.029	99.6437	0	#N/A	#N/A	#N/A	#N/A	#N/A	#N/A
RTO4_8670		FAS2,FAS1	0.000968954	110.991	71.9784	69.5103	0	#N/A	#N/A	#N/A	#N/A	#N/A	#N/A
RTO4_14615		YDJ1,GET3	0.0185064	110.83	82.841	86.494	2	0.221167	-1.48374	-0.297802	0.149144	-0.897647	-0.500672
RTO4_11217		SPE2	0.0010852	110.66	150.433	75.9069	0	#N/A	#N/A	#N/A	#N/A	#N/A	#N/A
RTO4_16496			0.325469	110.52	113.936	136.427	0	#N/A	#N/A	#N/A	#N/A	#N/A	#N/A
RTO4_9631		YLR118C	0.126163	110.464	91.8177	84.2918	4	-0.116497	0.238445	-0.128561	-0.740487	0.605734	-0.581386
RTO4_12805			0.013569	110.173	191.836	133.487	17	-0.086773	-0.702123	-1.19242	-0.671057	-3.84541	-6.22721
RTO4_13455		BXI1	0.00150677	110.076	106.722	163.162	3	0.122502	-0.362168	0.402445	0.634975	-0.817168	1.17753
RTO4_11446		PSD2	0.313305	109.644	97.1955	89.9583	49	0.112111	-0.134537	-0.0115745	1.349	-1.29229	-0.121781
RTO4_13382			0.00559741	109.431	236.148	273.86	37	-0.057383	-0.409568	-0.0383811	-0.586979	-3.01588	-0.378031
RTO4_10095		ALG2	0.00531612	109.428	57.7189	79.9417	0	#N/A	#N/A	#N/A	#N/A	#N/A	#N/A
RTO4_14584		SPT15	0.0371428	109.267	147.335	151.793	0	#N/A	#N/A	#N/A	#N/A	#N/A	#N/A
RTO4_11249		GEX1,ARN1,ARN2,GEX2,SIT1,ENB1	3.25247e-05	109.227	349.85	1.60954	14	-0.237891	-0.0727293	0.144571	-1.75964	-0.294548	0.756045
RTO4_14243			0.0665503	109.206	107.52	134.691	36	0.0375054	0.000955019	0.160428	0.352318	0.0686108	1.53495
RTO4_8619			0.0699017	108.726	63.0673	73.2946	6	-0.223108	-0.113464	-0.123392	-1.31109	-0.49796	-0.783766
RTO4_9250		GRX5	0.0546495	108.629	99.2168	85.0673	0	#N/A	#N/A	#N/A	#N/A	#N/A	#N/A
RTO4_11534		PHO87,PHO90,PHO91	0.187246	108.491	92.9529	97.4536	0	#N/A	#N/A	#N/A	#N/A	#N/A	#N/A
RTO4_14988		MNP1	0.0277361	107.958	154.374	68.4595	0	#N/A	#N/A	#N/A	#N/A	#N/A	#N/A
RTO4_9342		TIF11	0.238907	107.901	157.242	91.8094	0	#N/A	#N/A	#N/A	#N/A	#N/A	#N/A
RTO4_8758		ERG12	0.00205411	107.748	144.962	158.981	0	#N/A	#N/A	#N/A	#N/A	#N/A	#N/A
RTO4_12222			0.00071584	107.744	104.392	430.073	8	-0.438476	-0.238381	0.0472695	-2.657	-1.11192	0.147843
RTO4_12290		SMX2	0.713681	107.712	128.975	84.9389	0	#N/A	#N/A	#N/A	#N/A	#N/A	#N/A
RTO4_14586		MGE1	0.00367529	107.278	206.95	76.6318	0	#N/A	#N/A	#N/A	#N/A	#N/A	#N/A
RTO4_16524			3.35912e-05	107.16	157.008	262.524	15	0.314448	-1.29543	-0.423686	2.03264	-7.30189	-2.27515
RTO4_16460		DGA1	0.157063	107.111	89.3945	90.834	12	0.112944	-0.0373872	0.115775	0.626313	-0.26175	0.307534
RTO4_15779		MAD2	0.286016	107.084	105.844	93.6305	1	-0.187853	-0.472972	-0.229978	-0.560929	-1.06428	-0.692892
RTO4_11828			0.00222458	106.951	374.531	135.697	18	0.10661	-0.117465	0.171428	0.871163	-0.683273	1.49941
RTO4_10116			0.000571695	106.845	76.9652	157.077	8	-0.331306	0.300264	-0.237707	-2.30958	1.49254	-1.68488
RTO4_11802		SDH4,SHH4,TIM18	0.0306182	106.804	51.9029	116.544	0	#N/A	#N/A	#N/A	#N/A	#N/A	#N/A
RTO4_9644		YJL068C	0.000494105	106.769	46.7643	35.2982	8	-0.190528	0.168909	-0.00773498	-1.14415	0.838298	-0.0972223
RTO4_10999		PTC3,PTC2	0.402126	106.739	113.654	102.915	14	-0.506411	-0.00614672	-0.658215	-3.08943	-0.0459904	-3.77366
RTO4_10079		YDR341C,MSR1	0.0230393	106.671	147.388	131.574	0	#N/A	#N/A	#N/A	#N/A	#N/A	#N/A
RTO4_11442			0.000158733	106.473	60.8846	137.856	23	0.0687395	0.285618	-0.118974	0.616364	2.08497	-1.04442
RTO4_13468			0.0118301	106.326	146.437	133.023	8	-0.0352379	-0.0865553	-0.0618405	-0.301669	-0.314677	-0.406033
RTO4_13292		GMH1	0.0750566	106.257	101.073	83.7866	6	-0.536297	-0.189506	-0.0856598	-2.41759	-0.719807	-0.648629
RTO4_12450			0.00276198	106.253	48.1308	59.7997	16	-0.34818	-0.328804	-0.0651226	-2.15511	-1.6976	-0.453608
RTO4_10720			9.04433e-05	106.139	5.09408	199.28	2	-0.472822	-0.777899	-0.55217	-0.845276	-1.37123	-1.21075
RTO4_10721			0.279401	105.241	102.148	93.2486	10	0.0648394	-0.0661455	-0.0331396	0.278833	-0.418816	-0.270525
RTO4_9244		MET13	0.061668	105.112	98.2648	119.124	5	-3.42455	-1.83258	-3.80116	-5.33152	-2.42432	-6.148
RTO4_12213			0.102814	104.983	90.9609	101.327	7	0.231179	0.649743	-0.0830505	1.69861	2.68712	-0.845941
RTO4_16799		AGC1	0.520554	104.763	105.614	113.014	20	-0.119855	-0.178752	0.286835	-1.22193	-1.0454	2.39299
RTO4_12259		VPS21,YPT52	0.900004	104.743	100.296	99.5153	4	0.0126313	-0.266061	-0.160578	0.143548	-0.531861	-0.339407
RTO4_15434			6.15572e-05	104.525	35.6377	79.3674	3	-0.389792	0.320288	-0.305032	-1.31338	0.838883	-0.917327
RTO4_10304			0.000224798	104.414	26.7331	64.151	8	0.0682447	0.10547	0.144511	0.363691	0.462649	0.727198
RTO4_16095			0.00466909	104.223	55.6151	130.012	11	0.246921	0.281472	0.33844	1.19336	1.32977	1.80008
RTO4_11091			0.00511811	104.134	127.45	74.3171	0	#N/A	#N/A	#N/A	#N/A	#N/A	#N/A
RTO4_16693		RER1	0.514278	104.058	104.195	87.0384	1	-0.57254	1.24132	-0.412174	-0.656898	1.24397	-0.54183
RTO4_16010		NOG1	1.7067e-05	103.919	219.919	62.6357	0	#N/A	#N/A	#N/A	#N/A	#N/A	#N/A
RTO4_12138		CAF40	0.00321612	103.839	135.584	103.111	4	0.432422	0.388273	0.02302	1.43753	1.46482	0.252626
RTO4_16172		YIR035C,IRC24	0.0018974	103.82	123.953	41.2496	9	-0.105718	0.114394	0.204625	-0.797403	0.36659	0.990848
RTO4_13060		ERG6	0.0256236	103.78	204.88	124.025	0	#N/A	#N/A	#N/A	#N/A	#N/A	#N/A
RTO4_10949		SCS2	0.000103316	103.756	71.7303	92.3967	10	-0.122763	-0.26464	-0.0199406	-0.8426	-1.52516	-0.151464
RTO4_12099		GFA1,YMR085W	0.00188511	103.724	221.015	179.03	0	#N/A	#N/A	#N/A	#N/A	#N/A	#N/A
RTO4_14490			0.000105295	103.377	16.7704	58.1322	9	-0.36232	-0.105977	-0.190135	-1.68119	-0.459226	-0.839952
RTO4_9261			0.000140616	103.358	22.6716	165.522	5	0.00409646	0.17484	-0.150699	0.148743	0.675249	-0.565145
RTO4_11349			0.00079283	103.348	457.136	98.3146	20	0.162038	-0.0149027	0.151422	1.0405	-0.219156	1.40055
RTO4_9801		PHB2	0.00123095	103.088	112.287	70.7384	9	-0.137484	-0.242491	-0.179878	-0.826172	-1.02361	-0.931351
RTO4_8631		PMC1	0.00134081	103.028	43.9834	119.492	13	-0.279395	1.12056	0.0698048	-2.18179	5.82827	0.550365
RTO4_15452		YPL088W	0.000495707	102.991	61.6629	23.7455	10	-0.219424	0.413881	-0.182407	-1.30904	1.63317	-1.27959
RTO4_14577		RPO21,RPO31	0.24184	102.747	95.2716	118.485	0	#N/A	#N/A	#N/A	#N/A	#N/A	#N/A
RTO4_13277			0.000614334	102.687	355.246	281.747	19	-0.109697	0.10194	-0.442889	-0.902968	0.741151	-4.65134
RTO4_14868		HBS1	0.000446704	102.685	58.7682	64.6118	2	0.195838	-1.21665	-0.315329	0.660005	-2.12739	-0.755633
RTO4_14941		RET3	0.2946	102.671	93.3761	104.615	0	#N/A	#N/A	#N/A	#N/A	#N/A	#N/A
RTO4_10407		YGR149W	0.0896195	102.67	73.9862	95.1952	5	0.144505	0.281116	-0.0693984	0.917285	0.941951	-0.505632
RTO4_9622		VMA4	0.0425617	102.455	68.3294	108.429	0	#N/A	#N/A	#N/A	#N/A	#N/A	#N/A
RTO4_11525		GUK1	0.0131839	102.249	144.166	105.53	7	0.187158	0.437472	0.13428	0.999371	1.86345	0.836937
RTO4_8547		YPR098C	0.0204176	102.015	69.3202	114.723	5	-0.0652016	0.211714	0.0941864	-0.328763	0.537354	0.173673
RTO4_11523			0.098684	101.97	105.801	124.801	28	0.00574936	0.144039	-0.327216	-0.0586528	0.897568	-2.90273
RTO4_14156			0.0313972	101.926	89.967	72.8962	0	#N/A	#N/A	#N/A	#N/A	#N/A	#N/A
RTO4_15442		YCK1,YCK2	0.762169	101.905	98.1076	100.371	1	#N/A	#N/A	#N/A	#N/A	#N/A	#N/A
RTO4_9599		SMB1	0.254182	101.903	82.1387	98.705	0	#N/A	#N/A	#N/A	#N/A	#N/A	#N/A
RTO4_12484			0.000138471	101.704	24.694	92.6134	5	-0.12144	-0.0662361	-0.339941	-0.603608	-0.214194	-1.43634
RTO4_16400		SFB3	0.876314	101.613	102.271	106.081	0	#N/A	#N/A	#N/A	#N/A	#N/A	#N/A
RTO4_15987			0.667411	101.586	137.771	87.0159	0	#N/A	#N/A	#N/A	#N/A	#N/A	#N/A
RTO4_14071			0.00414284	101.532	69.8521	77.2046	13	0.034411	0.375362	-0.0843586	0.468535	1.76251	-0.636792
RTO4_10400			0.0326704	101.422	150.359	116.125	6	-0.0379644	0.337783	0.221585	-0.131437	1.02052	1.3636
RTO4_9492		RRI1	0.00726219	101.166	60.0334	48.135	6	-0.374557	-0.338198	-0.1145	-1.33799	-1.34028	-0.421049
RTO4_8991		SBA1	0.00344238	100.869	59.9452	66.1731	4	0.168319	0.0240575	-0.139092	0.584713	0.047534	0.0576729
RTO4_15542		CBF5	0.00450628	100.856	127.962	72.373	0	#N/A	#N/A	#N/A	#N/A	#N/A	#N/A
RTO4_13030		ERV25	0.00580476	100.722	94.9602	74.0442	2	-0.183661	1.01296	-0.409403	-0.281661	2.41496	-0.980958
RTO4_11237			0.000157188	100.691	39.5382	85.9777	3	-0.334297	0.0494887	-0.421735	-1.74246	-0.190542	-1.72848
RTO4_16708		RPG1	0.000842183	100.434	136.443	76.449	0	#N/A	#N/A	#N/A	#N/A	#N/A	#N/A
RTO4_16624		SWC4	0.000297407	100.39	51.9762	49.2509	0	#N/A	#N/A	#N/A	#N/A	#N/A	#N/A
RTO4_12825		ZRT2,ZRT1	6.53978e-05	100.283	178.47	10.2657	5	0.0609912	-0.273143	0.0788671	0.30361	-1.04899	0.428908
RTO4_9930		TOM20	0.00897125	100.264	127.866	89.2624	0	#N/A	#N/A	#N/A	#N/A	#N/A	#N/A
RTO4_8885			0.00301173	100.256	120.575	72.5184	5	0.124333	-0.422099	0.148199	0.280634	-1.02141	0.805456
RTO4_12756			1.45427e-05	99.9509	3.23281	30.4384	3	-0.167286	-0.451841	0.243124	-0.392116	-0.856594	0.394935
RTO4_8908			0.577467	99.7506	111.93	102.312	20	-0.150425	-0.244191	-0.164151	-1.13718	-1.27579	-1.24907
RTO4_9310		GOT1	0.0105786	99.7235	56.0797	58.6452	3	-0.348749	0.853112	0.358089	-1.57256	0.832372	1.68055
RTO4_14465		YJR142W	0.0162202	99.5606	67.1264	76.5181	9	0.0611315	0.190411	-0.038821	0.435341	1.41152	-0.221574
RTO4_8410		CCT2	0.0442708	99.4641	115.27	88.6007	0	#N/A	#N/A	#N/A	#N/A	#N/A	#N/A
RTO4_11886		SEC62	0.0259762	99.4635	105.747	87.3523	0	#N/A	#N/A	#N/A	#N/A	#N/A	#N/A
RTO4_12816		CWH43	0.00170768	99.4627	66.0252	67.1217	13	-0.141183	-0.126693	-0.400232	-0.895279	-0.686162	-2.96188
RTO4_13308		NAS2	0.0390529	99.4562	71.574	78.9568	3	0.100021	0.460501	-0.0589429	0.728596	1.29891	0.131207
RTO4_11458		RPT2	0.01773	99.3594	84.9812	72.829	11	0.216487	0.449138	-0.0106098	1.39	2.57501	-0.171868
RTO4_8695			0.278018	99.0773	127.205	107.796	3	-0.383123	2.3303	-0.643322	0.0938393	2.03541	-0.805736
RTO4_9574		HMG2,HMG1	0.0512381	99.0209	103.902	75.6831	0	#N/A	#N/A	#N/A	#N/A	#N/A	#N/A
RTO4_14590		YNL095C,ECM3,YLR152C	1.45427e-05	99.0071	31.4609	19.606	8	-0.281074	-0.682919	-0.108363	-1.66176	-3.53405	-0.378562
RTO4_11328			0.980967	98.8934	235.966	98.8182	2	0.679026	-0.0128863	0.481041	1.76499	-0.098752	1.06456
RTO4_14047			0.000243473	98.7677	280.626	66.7251	1	0.192251	0.640665	-0.125401	0.737942	1.64969	-0.478627
RTO4_8440			0.00185144	98.5297	175.051	73.537	6	-0.114715	-0.214853	0.195806	-0.289876	-1.13336	0.879423
RTO4_12668			0.00116062	98.5073	135.767	116.991	5	-0.181459	-1.34762	0.0688707	-0.371497	-3.47111	0.282585
RTO4_13954			8.10588e-05	98.4686	32.6831	82.1856	22	-0.194135	-0.231783	-0.280949	-1.77042	-1.8175	-2.20837
RTO4_10878		POB3	0.038158	98.2561	111.475	121.533	0	#N/A	#N/A	#N/A	#N/A	#N/A	#N/A
RTO4_11604		ARG4	0.00143518	98.2369	143.859	176.26	5	-4.6812	-5.36601	-3.86527	-7.46905	-7.4227	-7.96548
RTO4_14742		OSH7,OSH6	0.0395593	98.2091	85.6244	87.8773	19	-0.0666361	0.163603	0.180879	-0.660716	1.1138	1.67472
RTO4_14703			0.635387	98.1031	86.0028	92.6393	10	-0.426336	-0.547222	-0.0320712	-2.79477	-3.12241	-0.244124
RTO4_13786			6.97548e-05	98.0898	50.7074	22.2423	21	0.0800044	0.0859483	-0.0102318	0.651725	0.528314	-0.0411891
RTO4_12250			0.000871925	98.0122	45.2634	259.929	7	-0.0238066	0.10491	-0.0825319	-0.0108708	0.498831	-0.552023
RTO4_16475		URA7,URA8	3.64561e-05	97.9937	228.918	84.0859	0	#N/A	#N/A	#N/A	#N/A	#N/A	#N/A
RTO4_13445			0.00300428	97.9866	71.8023	83.9382	3	-0.399579	-0.589444	0.0806868	-0.750792	-1.39043	0.132859
RTO4_12302		URA2,CPA2	6.1881e-05	97.9744	364.622	195.455	17	-4.45664	-5.18735	-4.5071	-21.6601	-23.4387	-24.2123
RTO4_12843		ERG11	0.00257643	97.6189	150.226	101.981	0	#N/A	#N/A	#N/A	#N/A	#N/A	#N/A
RTO4_8677		HEM1	0.00115504	97.385	129.015	201.61	0	#N/A	#N/A	#N/A	#N/A	#N/A	#N/A
RTO4_16369		INM2,INM1	0.0147841	97.3807	82.1404	72.3013	8	-0.488599	-0.0429619	-0.0500196	-3.58133	-0.347598	-0.354003
RTO4_10078			0.0023013	97.2321	22.3622	58.8052	4	0.861587	1.01148	0.20999	2.47158	2.43244	0.346978
RTO4_15169			0.000111641	97.1679	157.632	211.842	11	0.0789079	0.472224	-0.264727	0.722848	2.25547	-1.60052
RTO4_14839			8.93648e-06	97.084	16.048	11.2497	12	0.101263	-0.180813	0.0867489	0.7524	-0.919995	0.709304
RTO4_15854		KNS1	0.891848	97.0576	98.1656	105.704	3	-0.952691	0.887774	-0.775275	-3.25118	1.84509	-2.42393
RTO4_8523			0.00163297	96.9563	62.8476	96.6156	7	0.27791	-0.27356	-0.00729156	1.41278	-1.51726	-0.0979645
RTO4_15286			0.196716	96.9264	91.62	75.2448	0	#N/A	#N/A	#N/A	#N/A	#N/A	#N/A
RTO4_12618		AFG3,YTA12	0.0345784	96.8209	141.441	88.3084	1	#N/A	#N/A	#N/A	#N/A	#N/A	#N/A
RTO4_14323		ISW1,ISW2	0.959732	96.7115	99.0972	97.5737	0	#N/A	#N/A	#N/A	#N/A	#N/A	#N/A
RTO4_16818			0.00911134	96.6621	64.0851	95.6825	0	#N/A	#N/A	#N/A	#N/A	#N/A	#N/A
RTO4_16816			0.00215646	96.5975	55.7258	85.2335	18	0.0615742	-0.00967029	0.150507	0.74868	-0.186864	1.48792
RTO4_10299			0.00225662	96.4053	126.343	156.251	54	0.0116389	0.0150441	-0.242378	0.130678	0.232038	-2.6842
RTO4_12319		MRP4	0.000282132	96.3365	119.683	53.9021	0	#N/A	#N/A	#N/A	#N/A	#N/A	#N/A
RTO4_11611		HAT2	0.0250232	96.3044	128.934	137.624	0	#N/A	#N/A	#N/A	#N/A	#N/A	#N/A
RTO4_16092		YMR178W	4.00641e-05	96.1966	26.4053	52.0967	11	0.275847	0.223978	0.119822	1.42966	0.773312	0.771478
RTO4_15426		DRS2,DNF2,DNF1	0.0252197	96.1358	151.749	134.538	21	0.301184	-0.147501	-0.154172	3.06437	-1.09704	-1.43398
RTO4_13533			0.331178	95.9733	72.8681	111.671	34	-0.0082161	-0.0570863	0.0608678	-0.0793529	-0.455865	0.653039
RTO4_14687			0.0166422	95.9562	119.013	150.477	29	-0.39999	0.307767	0.0505837	-3.68855	1.90218	0.509238
RTO4_16678		KAP104	0.0105583	95.8814	97.7101	59.8468	0	#N/A	#N/A	#N/A	#N/A	#N/A	#N/A
RTO4_8851			0.00128207	95.8637	161.99	202.083	10	0.0928987	0.24008	-0.0215721	0.495446	0.928472	0.0423672
RTO4_10339			1.39558e-05	95.7342	24.8056	3851.45	6	0.253882	-0.522201	0.19863	0.82549	-1.49039	0.721775
RTO4_15499		YLH47,MDM38	0.000157881	95.4737	149.17	53.1334	6	-0.875072	-0.43956	-0.417971	-3.09194	-1.60699	-1.43475
RTO4_16377		HSL1	0.0168783	95.4506	94.2901	161.838	0	#N/A	#N/A	#N/A	#N/A	#N/A	#N/A
RTO4_16575		ESS1	0.0272509	95.4227	86.5778	70.6409	6	-0.0709097	-0.180946	-0.134125	-0.120681	-0.518026	-0.425163
RTO4_10783			0.00146626	95.3863	92.0787	143.258	10	0.0351851	-0.372805	-0.0198122	0.3289	-1.71656	0.0244133
RTO4_12560		GIM5	0.285025	95.3849	114.955	93.7828	2	-0.304525	-0.823228	-0.439249	-0.587554	-0.987478	-0.860967
RTO4_14653			0.0211689	95.3252	103.081	53.4483	2	0.79474	0.46234	0.639108	1.56836	0.942612	1.17425
RTO4_11776			0.00124058	94.9431	185.062	164.474	3	#N/A	#N/A	#N/A	#N/A	#N/A	#N/A
RTO4_8950		MRPL10	0.000727876	94.8451	115.793	63.9	0	#N/A	#N/A	#N/A	#N/A	#N/A	#N/A
RTO4_16147		PHO85	0.00203204	94.8322	57.3794	101.209	0	#N/A	#N/A	#N/A	#N/A	#N/A	#N/A
RTO4_11517		VPS5	0.000463483	94.8151	58.7769	77.3967	54	0.01118	-0.180012	-0.119215	0.0747172	-1.73664	-1.44605
RTO4_15697			7.65728e-06	94.8115	2.07682	1.5558	14	0.0410107	-0.0726436	-0.0136308	0.288438	-0.364315	0.0486215
RTO4_16643		DLD2,DLD3	0.000884623	94.7259	111.248	62.3862	11	-1.41483	-0.827339	-1.23433	-7.59392	-3.48335	-7.44267
RTO4_10577		SPE3,LYS9	0.000438474	94.293	29.2049	8.97293	14	0.0772674	0.224687	-0.10037	0.548128	1.41079	-0.638222
RTO4_8399		DUT1	0.061036	94.2451	91.5083	72.1653	0	#N/A	#N/A	#N/A	#N/A	#N/A	#N/A
RTO4_16666		RIB3	0.0306476	94.2154	123.208	129.699	0	#N/A	#N/A	#N/A	#N/A	#N/A	#N/A
RTO4_14525			0.0356793	94.2116	52.3541	66.4556	0	#N/A	#N/A	#N/A	#N/A	#N/A	#N/A
RTO4_14245		CAT2	7.66196e-05	94.1278	34.1889	52.9116	24	-0.145	-0.202902	-0.276196	-1.40181	-1.00048	-2.14132
RTO4_10671			0.0179433	93.9512	82.6727	111.959	3	0.0687324	0.190542	-0.0152216	0.511927	0.862275	-0.106216
RTO4_15942		HUT1	0.0064011	93.8068	134.663	55.815	0	#N/A	#N/A	#N/A	#N/A	#N/A	#N/A
RTO4_8680			0.0652237	93.7946	105.013	74.1784	0	#N/A	#N/A	#N/A	#N/A	#N/A	#N/A
RTO4_12549			0.0208437	93.5095	137.917	60.0228	0	#N/A	#N/A	#N/A	#N/A	#N/A	#N/A
RTO4_12120			0.0304562	93.3334	90.733	64.4322	10	-0.296256	0.194988	-0.0928967	-1.8836	0.963881	-0.822079
RTO4_14558		FCY2,FCY21,FCY22	0.000585441	93.2952	302.974	146.665	13	0.145579	-0.115384	-0.0702271	1.11839	-0.824986	-0.211602
RTO4_13479		BCH1,BUD7	0.17339	93.1967	76.4417	74.8852	14	0.183868	0.448143	0.299996	1.20356	1.69011	1.95003
RTO4_8692		UGA2	0.000150229	93.1854	56.5005	143.355	5	0.254072	-0.231262	0.427016	1.48789	-1.46343	2.25787
RTO4_13037			0.833527	93.0983	83.6247	94.0616	0	#N/A	#N/A	#N/A	#N/A	#N/A	#N/A
RTO4_10256			0.00686501	93.0868	129.752	69.3727	4	-0.559751	0.865662	0.220925	-1.01143	1.44467	0.902725
RTO4_9749			0.000515831	93.0141	66.5159	128.621	17	0.0946132	0.108366	0.00708122	0.631266	0.670192	0.0496729
RTO4_11145		PRS4,PRS2,PRS3	0.0420263	92.945	111.315	83.6788	1	#N/A	#N/A	#N/A	#N/A	#N/A	#N/A
RTO4_12690		VBA3,VBA5,AZR1	0.000754162	92.8482	373.451	182.23	11	0.198643	0.121363	-0.155922	1.3629	0.746747	-0.997931
RTO4_9835		YMR196W	0.000146087	92.7703	31.4822	75.4488	13	-0.214131	-0.16575	-0.143923	-1.3326	-0.872209	-0.901473
RTO4_13657		ZTA1	0.0852463	92.7342	77.9007	87.4383	8	-0.0503807	0.346566	0.294205	-0.302073	1.45091	1.84016
RTO4_13052		CCR4	0.0528697	92.7095	105.212	122.025	0	#N/A	#N/A	#N/A	#N/A	#N/A	#N/A
RTO4_9679		UMP1	0.103795	92.7055	108.161	81.0938	2	#N/A	#N/A	#N/A	#N/A	#N/A	#N/A
RTO4_13211		NSA2	0.00803047	92.5759	151.72	94.8738	0	#N/A	#N/A	#N/A	#N/A	#N/A	#N/A
RTO4_15715		CCT3	0.00926283	92.4159	114.863	80.774	0	#N/A	#N/A	#N/A	#N/A	#N/A	#N/A
RTO4_10961		YEA6,YIA6	0.00186258	92.386	149.009	81.4359	0	#N/A	#N/A	#N/A	#N/A	#N/A	#N/A
RTO4_15644		PAM17	0.0858012	92.3477	89.017	79.5807	8	-0.149404	-0.108211	0.0505819	-1.01154	-0.6547	0.182187
RTO4_8837		TCB2,TCB1,TCB3	0.00118006	92.3114	46.9964	31.2917	10	-0.174203	-1.44272	-0.14463	-0.757976	-3.70513	-0.549308
RTO4_16610		ORM1,ORM2	0.000951843	92.1616	130.58	116.534	1	0.0389148	1.25217	-0.151254	0.0591168	1.39136	-0.310883
RTO4_11281		IMO32	0.00147368	91.8393	63.4105	38.9006	8	-0.157392	-0.738155	0.132506	-1.34704	-3.51887	1.05952
RTO4_11602			0.000403043	91.8135	30.9317	31.4017	7	0.0302201	-0.00716759	-0.10539	0.103536	-0.417428	-0.255823
RTO4_11362		FOX2	0.00165014	91.6329	58.4711	166.631	42	0.0225207	0.161069	0.068448	0.303985	1.49192	0.702866
RTO4_11430			0.00426609	91.5956	153.57	69.8885	36	0.0300679	-0.0465447	-0.0991984	0.198501	-0.352041	-1.02193
RTO4_11270		ERV46	0.0165313	91.5493	72.5166	75.4047	8	-0.443106	-0.00818853	-0.148318	-2.50631	-0.188074	-0.882236
RTO4_10486			8.90833e-05	91.4307	4.05747	39.8971	15	0.299079	0.0434461	0.271817	2.57989	0.412849	1.81876
RTO4_14958		RPC10	0.0228206	91.3949	131.494	73.6564	1	-0.442816	0.371298	0.508207	-0.375313	0.379235	0.861293
RTO4_15916			0.000620316	91.3181	71.6117	435.2	15	-0.0774913	-0.503263	0.0748949	-0.471051	-2.47814	0.650599
RTO4_14059		BET2	0.00068955	91.2763	42.2363	40.5	0	#N/A	#N/A	#N/A	#N/A	#N/A	#N/A
RTO4_14002		GLG2,GLG1	0.0021961	91.1973	47.2543	63.949	21	-0.526385	0.182158	-0.225953	-4.11541	1.35414	-1.82605
RTO4_16836			0.00851791	91.1741	75.4659	64.7921	11	-0.0527742	-0.151159	-0.127923	-0.605874	-0.90792	-1.05659
RTO4_15861			0.000447814	91.0137	92.7152	43.8549	14	0.0172888	0.239178	-0.215034	0.103122	1.2691	-1.67117
RTO4_16554			0.019455	90.975	138.755	106.095	10	-0.469289	0.191876	-0.12508	-2.75971	1.20553	-0.700092
RTO4_14450		RPB2,RET1	0.269902	90.9302	74.92	90.1471	0	#N/A	#N/A	#N/A	#N/A	#N/A	#N/A
RTO4_14474		VAC8	0.211923	90.8675	77.5724	99.8579	11	-0.0211439	0.0293206	0.184039	0.0728136	-0.386054	0.989775
RTO4_8987			0.00077365	90.8311	21.7671	100.995	8	-0.219209	0.229248	-0.231234	-0.985695	1.13966	-1.48999
RTO4_13492			0.000910509	90.8106	108.146	30.5145	0	#N/A	#N/A	#N/A	#N/A	#N/A	#N/A
RTO4_10859			0.00166111	90.7998	70.6056	87.2929	0	#N/A	#N/A	#N/A	#N/A	#N/A	#N/A
RTO4_10264		GLK1,EMI2,HXK1,HXK2	0.00726234	90.7699	69.2514	89.4664	14	0.315354	-1.04519	0.869535	2.90116	-5.94402	8.87936
RTO4_16547			0.000120397	90.7119	48.8671	268.716	11	0.124126	-0.417005	-0.24475	0.618466	-1.84626	-1.25933
RTO4_11344		TMS1	0.00113368	90.7116	59.1221	73.8735	11	0.0460127	-0.0724263	-0.0359156	0.30471	-0.437789	-0.185151
RTO4_9924		YIP5	0.00850551	90.5749	80.6767	69.6138	3	-0.0775734	0.114647	0.0460151	-0.502462	-0.10703	-0.267368
RTO4_12093		SDH5	0.00128705	90.509	84.5783	36.1094	1	#N/A	#N/A	#N/A	#N/A	#N/A	#N/A
RTO4_9459			0.00410072	90.4313	57.2456	66.7123	10	0.0539805	0.39663	-0.0317999	0.294918	1.69595	-0.104928
RTO4_12220			0.000505783	90.4042	52.7278	100.29	11	-0.0124995	0.0611563	0.0209171	0.0207058	0.285048	0.206882
RTO4_14110			0.000382932	90.371	31.7747	12.3448	4	0.132496	-0.21495	-0.314583	0.696483	-0.765136	-0.85319
RTO4_14259		ADE5,7	0.00289554	90.3184	172.114	109.932	2	-1.77698	-3.48291	-2.28154	-2.29324	-3.74595	-2.194
RTO4_10513		YMR027W	0.00129501	90.1365	163.134	82.9836	29	0.319998	0.387937	0.295424	2.96908	2.77346	2.6753
RTO4_16089		SLY1	0.0347916	90.1177	73.1243	84.89	0	#N/A	#N/A	#N/A	#N/A	#N/A	#N/A
RTO4_12939		YHR202W	0.000164219	90.0686	95.7695	150.642	4	-0.0790554	0.452055	-0.0501768	-0.395366	1.04719	-0.073481
RTO4_9600			0.0237189	90.0519	81.7746	72.6646	10	-0.370448	-0.697501	-0.1963	-2.02437	-3.23048	-1.19321
RTO4_9893		TSC11	0.000502801	90.0447	71.4857	67.2019	0	#N/A	#N/A	#N/A	#N/A	#N/A	#N/A
RTO4_8424		CCT7	0.0127961	90.0385	97.4338	84.1657	0	#N/A	#N/A	#N/A	#N/A	#N/A	#N/A
RTO4_11597			0.00115016	90.0117	48.8447	57.4759	10	-0.269237	-0.0396283	-0.075388	-1.84872	-0.0756556	-0.475439
RTO4_12820			0.00137291	89.9731	26.5401	72.3536	6	0.0909122	0.363826	0.0134902	0.355765	1.73321	-0.0126465
RTO4_10664		GAA1	0.00445413	89.9399	58.0081	43.6362	0	#N/A	#N/A	#N/A	#N/A	#N/A	#N/A
RTO4_15021		BCY1	0.00120442	89.9383	64.6622	111.198	1	#N/A	#N/A	#N/A	#N/A	#N/A	#N/A
RTO4_10625		LSM7	0.219834	89.6643	88.5986	73.4897	0	#N/A	#N/A	#N/A	#N/A	#N/A	#N/A
RTO4_10113		ERG2	0.000335124	89.551	120.406	54.8819	0	#N/A	#N/A	#N/A	#N/A	#N/A	#N/A
RTO4_9529		RPN1	0.0265657	89.4884	85.4221	95.946	0	#N/A	#N/A	#N/A	#N/A	#N/A	#N/A
RTO4_9713			0.510244	89.3943	98.1318	96.3308	26	0.0341991	-0.0758297	-0.0367204	0.293593	-0.720002	-0.346516
RTO4_9567		DPB2	0.00748997	89.3678	98.5519	145.292	0	#N/A	#N/A	#N/A	#N/A	#N/A	#N/A
RTO4_15218		EHD3	0.000415492	89.3205	69.6451	64.27	14	-0.412913	-0.197705	-0.216589	-2.43664	-0.86359	-1.25724
RTO4_10278		YTP1	0.0933472	89.1217	99.6005	84.7102	10	-0.386725	0.0776546	-0.231788	-2.86186	0.414325	-1.8604
RTO4_15801		MYO3,MYO5	0.0930258	88.6844	80.1107	73.7871	3	-1.17941	-0.899975	-0.643392	-2.17623	-1.73819	-1.2462
RTO4_10589			0.064177	88.5495	78.3234	93.1773	8	0.0310039	0.455139	0.0287413	0.266319	2.17185	0.141514
RTO4_16060			0.0550887	88.4821	95.1509	131.054	16	-0.0312757	0.0606118	0.296542	-0.22347	0.230541	2.49285
RTO4_10906			0.00104346	88.4807	129.359	67.5649	11	0.180908	-0.000603065	-0.0408566	0.955861	-0.0984253	-0.148416
RTO4_16025		YNR029C	0.0388457	88.4782	69.7626	69.4379	3	-1.04007	0.123892	0.098081	-2.5959	0.104948	0.0465345
RTO4_13217			0.000542632	88.4764	33.1817	114.473	12	0.0422093	-0.218548	-0.184198	0.190883	-0.9093	-1.05626
RTO4_10644		MRP2	0.144292	88.3849	107.645	63.4098	0	#N/A	#N/A	#N/A	#N/A	#N/A	#N/A
RTO4_16290		VPS1,DNM1	0.10206	88.3297	105.157	73.3465	9	-0.179559	0.592152	-0.437123	-0.520219	1.18904	-1.94298
RTO4_13044		PHO13	0.0109565	88.3163	70.2714	41.9094	2	#N/A	#N/A	#N/A	#N/A	#N/A	#N/A
RTO4_16422		RPN6	0.131601	88.2035	77.6326	87.0838	0	#N/A	#N/A	#N/A	#N/A	#N/A	#N/A
RTO4_10732		RET2	0.0117778	88.1779	73.0777	91.7089	1	0.10011	1.03101	0.789656	0.345701	1.58965	2.94949
RTO4_8932		MNS1	0.00125409	88.1607	86.1459	56.1784	11	0.121955	-0.27391	-0.295311	0.790264	-1.81961	-1.70077
RTO4_8760		RDS3	0.409503	87.9865	97.3068	105.17	0	#N/A	#N/A	#N/A	#N/A	#N/A	#N/A
RTO4_10875		YPD1	0.178608	87.9723	86.6631	76.8773	0	#N/A	#N/A	#N/A	#N/A	#N/A	#N/A
RTO4_12017			0.194611	87.8969	78.3009	72.1205	5	0.209866	0.659462	0.112662	1.06244	2.1471	0.459341
RTO4_14685		RSC8,SWI3	0.00892704	87.8798	49.8586	58.8457	1	#N/A	#N/A	#N/A	#N/A	#N/A	#N/A
RTO4_9123			0.0103256	87.8528	105.966	62.427	4	0.348224	0.227778	0.0175694	1.01906	0.658364	-0.0716152
RTO4_14683			0.00644874	87.8329	60.0501	54.7706	6	-0.272918	-0.923557	-0.0450165	-1.24882	-2.00264	-0.114972
RTO4_11646		HIS4	0.0617652	87.7646	92.5722	79.6849	16	0.140687	0.417563	0.239307	1.00983	2.60376	1.62615
RTO4_11543		AMS1	0.003939	87.691	35.8128	89.6086	39	-0.0199485	-0.244222	0.125359	-0.133146	-2.06179	1.22314
RTO4_15125		UBP15	0.190499	87.6127	73.8537	95.3648	1	0.144639	0.243103	0.623189	0.274504	0.351632	1.19989
RTO4_10677		PHS1	0.00121397	87.4627	57.2221	155.566	0	#N/A	#N/A	#N/A	#N/A	#N/A	#N/A
RTO4_8719			0.000108496	87.4486	230.866	222.709	10	-0.15923	0.193098	-0.208653	-1.07909	0.973163	-1.48306
RTO4_11508			0.00317384	87.3535	63.7476	108.127	24	-0.118106	0.273272	-0.0510193	-1.1419	2.10506	-0.436861
RTO4_11803		DHH1	0.0557009	87.3377	100.11	90.5147	1	-0.304976	-0.439133	-0.157997	-1.06389	-1.0979	-0.584039
RTO4_14232			0.13946	87.3134	81.7128	70.2542	16	-0.0284482	-0.0122056	-0.0907296	-0.218567	-0.0843925	-0.74308
RTO4_16670		YMR155W	9.67903e-05	87.299	26.5461	31.0114	11	0.118571	0.122877	0.0364912	0.663088	0.398103	0.132201
RTO4_12881		CDS1	0.000150264	87.2427	51.5526	92.3194	0	#N/A	#N/A	#N/A	#N/A	#N/A	#N/A
RTO4_9165		COX4	0.346786	87.1964	98.7002	80.6544	2	-0.275245	-0.793535	-0.30978	-0.767056	-1.4268	-0.819748
RTO4_15873		MPO1	0.00170918	87.0768	42.3936	80.0715	1	#N/A	#N/A	#N/A	#N/A	#N/A	#N/A
RTO4_10427		SLC1	0.000344717	86.9933	49.7413	44.1843	0	#N/A	#N/A	#N/A	#N/A	#N/A	#N/A
RTO4_15463			0.587156	86.7823	87.5514	93.0498	2	0.361242	0.44995	0.21244	0.829502	0.759374	0.377884
RTO4_8467			0.000614334	86.7696	34.5101	187.864	18	-0.0141143	0.192079	-0.0185318	-0.0635436	1.71276	-0.176775
RTO4_9164			0.000535994	86.7558	96.078	142.595	8	-0.145959	0.00352608	-0.0258522	-0.6632	0.203418	-0.220027
RTO4_12330		IMP1	0.00433347	86.742	103.581	53.6078	0	#N/A	#N/A	#N/A	#N/A	#N/A	#N/A
RTO4_12470		FRS2	0.0392224	86.7267	102.147	69.0764	0	#N/A	#N/A	#N/A	#N/A	#N/A	#N/A
RTO4_9093		YFH7	0.0109148	86.653	55.3833	57.216	7	-0.167856	0.0714146	-0.395334	-1.22033	0.10872	-2.38958
RTO4_12341			0.000184205	86.6117	48.5386	33.871	6	0.351171	0.276525	0.213654	1.44555	1.10358	1.03622
RTO4_11775			0.0102186	86.5159	114.941	242.376	18	0.0888248	-0.528212	-0.217109	0.666983	-3.55156	-1.4222
RTO4_10212		YMR226C	0.000295201	86.4236	23.63	39.0172	4	-0.0665096	0.3566	-0.261545	-0.282805	0.926883	-1.00037
RTO4_9497		APL4	0.297696	85.9942	79.6966	87.6202	2	0.132036	0.299084	0.176629	0.38661	0.589446	0.694235
RTO4_12761		MAE1	0.000209792	85.8295	121.307	491.611	9	0.0808045	-0.102659	0.2436	0.259569	-0.427382	1.51275
RTO4_10754		NEO1	0.0957121	85.7253	68.827	69.561	12	-0.33264	1.32603	0.00904357	-2.73657	5.64086	0.233343
RTO4_15460			0.228172	85.7033	110.436	112.554	17	0.00376252	0.0754292	0.09255	0.06542	0.675329	0.572368
RTO4_13352			0.000161998	85.6415	19.1742	26.5236	3	0.0321948	0.00877396	-0.312543	0.236895	-0.0266702	-1.64023
RTO4_15276			7.77452e-05	85.6383	27.5223	48.2449	17	-0.0309959	-0.110509	-0.0271165	-0.238105	-0.746878	-0.236583
RTO4_13105			0.0046739	85.6197	108.185	95.3844	15	0.112721	0.293244	0.0504122	0.997538	1.46245	0.324276
RTO4_11524		PRP4	0.00077365	85.5631	69.3214	82.6054	19	-0.102845	0.121886	0.0625547	-0.791244	0.692188	0.713867
RTO4_10673		MET22	0.0210344	85.5575	74.826	66.3939	0	#N/A	#N/A	#N/A	#N/A	#N/A	#N/A
RTO4_9167		DED81	0.0624305	85.5494	97.8986	109.601	0	#N/A	#N/A	#N/A	#N/A	#N/A	#N/A
RTO4_15435		SCT1	0.101931	85.4814	61.3806	77.4289	0	#N/A	#N/A	#N/A	#N/A	#N/A	#N/A
RTO4_10653			1.06955e-05	85.4769	44.0079	270.505	9	0.257109	0.571617	0.0921004	1.54338	2.48338	0.394023
RTO4_9847			6.97548e-05	85.4611	19.1558	35.0168	5	0.207741	-0.0650155	-0.254714	1.31986	-0.198391	-0.937795
RTO4_11487			0.0129879	85.3128	82.5056	118.914	25	-0.0129222	-0.0674597	-0.0018839	-0.0394179	-0.393236	-0.0707639
RTO4_12132		ADE2	0.000607996	85.2401	170.365	106.922	0	#N/A	#N/A	#N/A	#N/A	#N/A	#N/A
RTO4_13981		RPN5	0.175438	84.8007	75.9008	72.7177	0	#N/A	#N/A	#N/A	#N/A	#N/A	#N/A
RTO4_15775			0.000494105	84.6679	10.8928	18.9917	6	0.291523	0.474584	0.179004	1.65784	2.64592	1.01109
RTO4_15338			0.0503406	84.6414	67.8402	47.9552	2	-0.2763	0.303264	-0.343417	-0.801521	0.506615	-0.842676
RTO4_14173			0.0377813	84.6304	88.145	71.1129	5	-0.419045	1.47219	-0.188325	-1.19016	3.26051	-0.667319
RTO4_13758		RPT5	0.421293	84.5279	89.2414	84.7093	0	#N/A	#N/A	#N/A	#N/A	#N/A	#N/A
RTO4_13623		CDC39	0.175317	84.4949	111.961	106.441	2	#N/A	#N/A	#N/A	#N/A	#N/A	#N/A
RTO4_10213		COQ5	0.0073856	84.4881	71.1423	62.9104	0	#N/A	#N/A	#N/A	#N/A	#N/A	#N/A
RTO4_10234			0.00352644	84.4405	60.7835	54.7262	5	-0.130261	0.578587	-0.292543	-0.63927	1.21543	-1.28261
RTO4_16505		DPH5	0.000121616	84.4119	107.718	35.3437	1	-2.30051	-2.17182	-2.65791	-2.02279	-1.36891	-2.29062
RTO4_12522		RSM25	0.00750259	84.3407	118.706	75.0348	0	#N/A	#N/A	#N/A	#N/A	#N/A	#N/A
RTO4_10469		NHX1	0.00506391	84.1103	56.6319	83.647	8	0.0302235	0.538757	0.272715	-0.0645439	2.24088	1.08426
RTO4_11546		YJR116W	0.0164544	84.0393	63.7623	54.7328	10	0.0231084	0.312777	0.265596	0.186247	1.96328	1.62555
RTO4_12056			0.000304803	83.9511	19.4115	20.603	3	-0.190935	0.104705	-0.0747569	-1.40386	0.236979	-0.592046
RTO4_9349		SME1	0.316963	83.8838	59.6646	74.564	1	#N/A	#N/A	#N/A	#N/A	#N/A	#N/A
RTO4_11583		CHO1	0.0321067	83.8458	71.9495	85.8317	0	#N/A	#N/A	#N/A	#N/A	#N/A	#N/A
RTO4_16330		ADI1	0.994613	83.8446	83.208	82.5599	16	-0.12575	0.174492	0.138628	-0.980568	1.1831	1.58826
RTO4_9155		TIM44	0.0111688	83.6535	120.895	72.4546	0	#N/A	#N/A	#N/A	#N/A	#N/A	#N/A
RTO4_10937			0.00205202	83.6304	87.189	151.762	10	0.0832377	-0.258544	0.0329205	0.490039	-1.33928	-0.0620404
RTO4_15822		MAS2	0.000203539	83.6223	114.323	52.7134	0	#N/A	#N/A	#N/A	#N/A	#N/A	#N/A
RTO4_8788			0.000152642	83.5888	29.2775	218.236	6	-0.347848	-0.18839	-0.0779309	-1.69812	-0.457407	-0.261891
RTO4_11476		SEY1	0.0906108	83.4614	71.5442	80.7438	25	-0.0566674	-0.00123887	-0.241743	-0.507701	0.0161939	-1.95806
RTO4_14178		SCL1	0.231262	83.4556	94.4406	95.7751	1	#N/A	#N/A	#N/A	#N/A	#N/A	#N/A
RTO4_11898		SEC24,SFB2	0.0197058	83.3749	68.2322	87.5401	1	#N/A	#N/A	#N/A	#N/A	#N/A	#N/A
RTO4_14746		PNO1	0.00259386	83.3428	151.894	47.7622	0	#N/A	#N/A	#N/A	#N/A	#N/A	#N/A
RTO4_14200		MRPL1	0.263615	83.3251	93.1356	66.9929	6	-0.351745	0.0509515	-0.474955	-1.32569	0.394239	-2.32125
RTO4_11209			0.0115451	83.2676	66.7456	64.8584	8	0.24008	-0.130746	0.0849749	1.60362	-0.59847	0.478587
RTO4_14179		HEM12	0.132278	83.2212	88.3028	76.4606	0	#N/A	#N/A	#N/A	#N/A	#N/A	#N/A
RTO4_14646		PHB1	0.012205	82.9942	106.837	71.1977	3	0.190115	0.850253	-0.391861	0.492806	1.10597	-0.510595
RTO4_15828		CHS3	0.0869621	82.9898	122.236	110.426	0	#N/A	#N/A	#N/A	#N/A	#N/A	#N/A
RTO4_15490		PWP1	0.00010986	82.9593	184.286	41.3428	0	#N/A	#N/A	#N/A	#N/A	#N/A	#N/A
RTO4_10818			0.210908	82.911	112.705	98.3471	9	-0.102306	-0.37572	-0.282028	-0.387541	-1.72781	-1.61218
RTO4_9569		LSM6	0.300895	82.9073	76.0388	99.5067	0	#N/A	#N/A	#N/A	#N/A	#N/A	#N/A
RTO4_10104			0.0314112	82.8309	75.8929	40.639	10	0.209201	0.050227	0.190864	1.56436	0.222567	1.56685
RTO4_10310			0.0272453	82.7323	64.371	56.8324	10	-0.681974	0.0762866	0.187	-3.30492	0.389196	0.872567
RTO4_16376		HSL1	0.000206198	82.7158	96.3824	160.624	2	0.593374	-0.0875177	0.433149	1.36464	-0.253286	1.16183
RTO4_12065		FUS3,KSS1	0.00170541	82.6959	186.869	102.926	0	#N/A	#N/A	#N/A	#N/A	#N/A	#N/A
RTO4_9372		CLB4,CLB2,CLB3	0.00214987	82.6094	142.557	114.763	1	#N/A	#N/A	#N/A	#N/A	#N/A	#N/A
RTO4_15409		YDL124W	0.00248891	82.5975	29.3747	24.5872	2	#N/A	#N/A	#N/A	#N/A	#N/A	#N/A
RTO4_15924			0.00705553	82.5953	60.0676	67.5598	5	-0.282739	-0.145122	-0.158965	-1.08821	-0.339467	-0.810269
RTO4_13519			0.000305432	82.4203	76.3126	184.752	6	-0.320114	0.727418	0.494249	-2.51188	4.50356	3.24522
RTO4_10958			0.00375663	82.4199	58.912	446.44	100	-0.0582147	0.0395869	-0.0517451	-0.815205	0.471313	-0.702954
RTO4_16182		GLY1	0.000362733	82.3712	308.184	176.789	10	-0.0467606	-0.123739	0.00923498	-0.381717	-0.59445	0.117792
RTO4_9159		SVF1	0.00549038	82.3166	124.815	85.4566	0	#N/A	#N/A	#N/A	#N/A	#N/A	#N/A
RTO4_11295			0.132293	82.2436	72.2833	71.023	5	0.304143	0.345669	-0.159947	1.11074	0.661906	-0.459387
RTO4_8466			0.00027763	82.1776	36.5876	267.302	5	0.143279	0.0626429	-0.169229	1.20892	0.233793	-1.04413
RTO4_16590		TVP38	0.000157913	82.0978	68.5996	48.5304	10	0.0246088	0.0906022	0.143575	0.209851	0.410168	0.936153
RTO4_11927			0.000597727	82.0918	12.2209	95.0259	3	-0.168873	0.104831	-0.0762978	-0.0416145	0.294013	-0.154194
RTO4_10408			0.00294478	82.0668	18.1127	101.662	16	-0.177258	-0.170562	-0.134633	-1.2042	-0.855348	-1.03002
RTO4_16453		CSH1,SUR1	0.0329996	82.0566	82.4273	68.4645	2	#N/A	#N/A	#N/A	#N/A	#N/A	#N/A
RTO4_10520		SFT2	0.0173593	81.909	64.4251	64.717	10	-0.00173747	-0.0192907	0.155173	-0.130392	-0.0690401	1.08918
RTO4_16396		PTA1	0.0529649	81.8882	108.695	93.5011	0	#N/A	#N/A	#N/A	#N/A	#N/A	#N/A
RTO4_16602			0.152612	81.8709	85.9478	75.7173	1	#N/A	#N/A	#N/A	#N/A	#N/A	#N/A
RTO4_11383			0.0466615	81.719	84.2399	59.812	1	0.0194764	0.671229	0.249726	0.0471936	0.66217	0.336658
RTO4_11885		YCS4	0.0265288	81.6466	84.195	121.949	0	#N/A	#N/A	#N/A	#N/A	#N/A	#N/A
RTO4_8835		ERG26	0.00971782	81.4833	74.7959	108.611	0	#N/A	#N/A	#N/A	#N/A	#N/A	#N/A
RTO4_12524		GCN1	0.00831814	81.357	92.6715	47.9345	6	-0.885912	-0.936911	-0.594523	-2.64406	-2.48093	-1.98638
RTO4_15207			0.0451089	81.2952	69.9869	69.4689	16	0.0663238	1.3095	0.415301	0.691489	7.1879	4.42775
RTO4_13498			0.00506391	81.2882	43.4345	31.2695	2	#N/A	#N/A	#N/A	#N/A	#N/A	#N/A
RTO4_14550		CYC8	0.00248708	81.2858	61.4838	63.1087	17	-0.775334	-0.598633	-0.414769	-4.19006	-2.7495	-2.2427
RTO4_10521			0.0035401	81.1337	70.5752	104.153	0	#N/A	#N/A	#N/A	#N/A	#N/A	#N/A
RTO4_13089		MOT2	0.0768278	81.1173	99.3829	110.835	2	-1.37871	0.814153	0.600316	-1.63441	1.00337	1.75139
RTO4_9717		EFT2,EFT1,SNU114	0.00367489	81.1122	60.5072	65.6324	0	#N/A	#N/A	#N/A	#N/A	#N/A	#N/A
RTO4_11382		YTH1	0.645621	81.079	80.1286	88.0564	0	#N/A	#N/A	#N/A	#N/A	#N/A	#N/A
RTO4_14875		YDJ1,GET3	0.0045417	81.0651	108.946	52.8446	0	#N/A	#N/A	#N/A	#N/A	#N/A	#N/A
RTO4_11547			0.0159152	80.9604	57.9055	69.5304	1	#N/A	#N/A	#N/A	#N/A	#N/A	#N/A
RTO4_10387		YNL095C,ECM3,YLR152C	4.38712e-06	80.8267	10.3275	7.26607	10	-0.0401141	-0.145323	-0.00905395	-0.151831	-0.614789	-0.0807835
RTO4_12680		DRS2,DNF2,DNF1	0.0962058	80.8023	60.9172	67.3103	22	0.169341	0.614434	0.545431	1.49108	3.42264	5.46683
RTO4_12899			0.028104	80.7553	59.9154	64.3357	6	-0.107686	-0.149694	0.0484604	-0.334954	-0.485395	-0.162645
RTO4_9786		YIL156W-B	0.00127042	80.7351	61.2653	50.9524	4	-0.129226	0.240785	0.0958609	-0.696356	1.03596	0.861394
RTO4_14886			0.000606079	80.7063	36.7752	16.5334	10	0.223601	0.0934501	-0.00240509	1.37916	0.287424	0.00744244
RTO4_10618			0.0699145	80.684	66.3461	61.0441	11	-0.0502069	0.0312622	-0.109803	-0.323391	-0.0469482	-1.06725
RTO4_12060		FUS3,KSS1	9.1946e-06	80.5971	0.124914	0.294562	4	0.190605	0.563848	0.0875293	0.70024	1.31491	0.104211
RTO4_14911		SNQ2,PDR15,PDR11,PDR18,AUS1,PDR5,PDR10,PDR12	0.000442907	80.5912	217.652	174.521	16	0.0529915	-0.0383786	0.0282113	0.530946	-0.226779	0.0720447
RTO4_9210		VMA5	0.00120492	80.541	51.7281	72.7974	0	#N/A	#N/A	#N/A	#N/A	#N/A	#N/A
RTO4_8895			0.000135237	80.3931	71.8328	267.021	4	0.172869	-0.56598	0.223758	0.681364	-1.70421	1.0856
RTO4_15744		YLR345W	0.0026289	80.3829	97.8669	161.254	14	-0.161716	-0.0418542	-0.420582	-1.2069	-0.534974	-3.72583
RTO4_16478			0.019067	80.2285	75.3095	63.6568	7	0.371458	0.136898	0.197539	2.52743	0.638645	1.06445
RTO4_16395			0.00165878	80.2079	54.1884	52.0885	8	-0.245529	-0.201244	0.00279503	-1.26098	-0.830251	0.254111
RTO4_12034		TPS2	0.015694	80.1609	92.6684	127.422	5	-0.719353	0.59717	0.520329	-3.31603	1.58774	2.35378
RTO4_15444		RSM24	0.0296249	80.0313	92.3504	71.7313	0	#N/A	#N/A	#N/A	#N/A	#N/A	#N/A
RTO4_14717			0.79456	80.0117	111.767	100.983	0	#N/A	#N/A	#N/A	#N/A	#N/A	#N/A
RTO4_15706			0.000502105	79.9311	23.1422	28.9054	7	0.101809	0.134648	-0.0395208	0.521908	0.697978	-0.22789
RTO4_15308			6.1477e-05	79.8755	14.3603	105.386	7	0.0906932	-0.264866	0.221437	0.510922	-1.10833	1.34458
RTO4_12738			0.000681473	79.8072	301.972	51.8317	8	0.106121	-0.121875	0.254115	0.595963	-0.564054	1.27481
RTO4_9278		RIB4	0.00779694	79.7687	36.677	46.6339	0	#N/A	#N/A	#N/A	#N/A	#N/A	#N/A
RTO4_16705		APE4	0.00183906	79.71	59.039	50.9032	13	0.0390819	0.0358325	0.157561	0.445419	0.205471	1.59642
RTO4_12013		FUN30	0.207163	79.6109	86.9199	93.1172	0	#N/A	#N/A	#N/A	#N/A	#N/A	#N/A
RTO4_15602			0.0014424	79.5665	104.632	67.426	0	#N/A	#N/A	#N/A	#N/A	#N/A	#N/A
RTO4_11284			0.000887207	79.5322	54.4777	23.606	0	#N/A	#N/A	#N/A	#N/A	#N/A	#N/A
RTO4_11955			0.518914	79.4601	92.5934	79.8333	0	#N/A	#N/A	#N/A	#N/A	#N/A	#N/A
RTO4_12842		AMD2	0.044001	79.4128	35.2609	63.816	21	0.014957	0.115973	-0.0209122	0.0677544	0.949663	-0.172358
RTO4_13248		TIM17	0.00437912	79.3811	133.211	64.5986	0	#N/A	#N/A	#N/A	#N/A	#N/A	#N/A
RTO4_10392			0.00648401	79.2922	57.873	41.3008	12	-0.535212	-0.269118	-0.526144	-3.5832	-1.85462	-4.00259
RTO4_11607			0.256815	79.2623	83.5949	70.186	12	-0.177809	0.282314	0.38302	-1.45115	1.08749	2.98203
RTO4_9858			0.000305432	79.2403	19.7195	33.2388	10	-0.134792	-0.236513	-0.194105	-0.946134	-0.908687	-1.22203
RTO4_14037		ARO2	0.0131839	79.199	103.558	100.636	0	#N/A	#N/A	#N/A	#N/A	#N/A	#N/A
RTO4_11236			0.0208751	79.1508	48.7681	172.016	12	-0.0359996	0.131959	0.0761281	-0.44633	0.495438	0.375537
RTO4_8936		AAT2	0.000119574	79.132	77.4266	175.533	10	-0.787052	-0.385896	-0.570231	-5.05497	-1.84145	-4.08333
RTO4_10321		SEC7	0.7658	79.0696	76.8929	71.8427	0	#N/A	#N/A	#N/A	#N/A	#N/A	#N/A
RTO4_13938		RPD3	0.0590658	79.0376	74.3248	65.7311	2	0.122111	0.267942	0.385389	0.3165	0.145323	1.13005
RTO4_14633		YPT7	0.0345453	79.0144	74.8371	84.3916	1	#N/A	#N/A	#N/A	#N/A	#N/A	#N/A
RTO4_14670		RVS167	0.0239868	78.9104	59.9898	80.8361	6	-0.178071	-0.22215	-0.0239908	-0.893493	-1.36296	-0.140605
RTO4_15880		TIM11	0.0248189	78.8951	92.3746	56.7128	1	#N/A	#N/A	#N/A	#N/A	#N/A	#N/A
RTO4_15022		RDI1,BEM1	0.00026189	78.8811	45.0017	24.2966	3	-0.17762	-0.425817	-0.179925	-0.674699	-1.68419	-0.601253
RTO4_9457		DAL7,MLS1	0.0113882	78.8258	108.864	129.173	16	-0.0570509	-0.130908	-0.0688333	-0.215215	-0.579083	-0.451869
RTO4_10345			0.330709	78.7469	92.8882	80.0528	0	#N/A	#N/A	#N/A	#N/A	#N/A	#N/A
RTO4_10167			0.0097087	78.6144	53.1312	53.9947	14	-0.128237	-0.19755	0.0237765	-0.944857	-1.0476	0.413076
RTO4_16607		CYB2	0.00018648	78.6106	16.052	35.4989	10	-0.217419	-0.305293	0.0114141	-1.58221	-1.79182	0.213248
RTO4_11883		YOL057W	0.0016541	78.4623	46.5929	68.6488	5	0.0736963	-0.110039	0.0612246	0.308265	-0.199831	0.355557
RTO4_10417		NIP7	0.00178261	78.4199	192.771	56.6113	1	#N/A	#N/A	#N/A	#N/A	#N/A	#N/A
RTO4_8435		CPR6	0.000337824	78.3872	48.0908	27.7085	11	-0.167262	-0.189077	-0.0437738	-1.05289	-0.76448	-0.221814
RTO4_11731		MRPL23	0.0457388	78.3718	119.443	53.8516	0	#N/A	#N/A	#N/A	#N/A	#N/A	#N/A
RTO4_9969		YNR021W	0.000807045	78.2659	39.9033	53.3751	9	0.152685	0.183195	-0.0502057	0.926647	0.904282	-0.785798
RTO4_15810		RML2	0.0552504	78.1304	92.7121	56.4437	0	#N/A	#N/A	#N/A	#N/A	#N/A	#N/A
RTO4_11201		YDL199C	0.0105905	78.1129	38.7944	58.5303	14	-0.0930144	-0.324306	0.00827655	-0.562572	-1.67614	0.138069
RTO4_14605			0.0340241	77.9562	56.0898	49.6819	23	-0.11586	0.51795	-0.24698	-1.19335	4.50496	-2.94087
RTO4_13541		SPT16	0.00528902	77.9059	97.7613	129.055	3	-0.0835818	-1.16978	-0.296987	-0.14138	-1.86875	-0.578134
RTO4_11642			0.000449806	77.8217	538.836	134.061	15	0.0243172	0.0832424	0.0237155	0.369679	0.385494	0.158702
RTO4_11994			0.000820099	77.7662	94.6219	151.831	2	-0.0749905	0.371526	-0.213452	-0.442606	0.711346	-0.636189
RTO4_14729		SKY1	0.149694	77.7595	65.3326	66.9848	1	#N/A	#N/A	#N/A	#N/A	#N/A	#N/A
RTO4_10371			0.319614	77.7553	83.4449	78.0855	11	-0.274127	0.564224	0.612184	-1.97982	3.52682	4.28949
RTO4_11719		VPS4	2.38849e-05	77.7099	32.2082	57.6172	1	#N/A	#N/A	#N/A	#N/A	#N/A	#N/A
RTO4_15168			0.151095	77.7033	99.9601	90.3366	12	-0.873509	0.187049	-0.267932	-8.20542	0.726229	-2.71997
RTO4_12057			0.000294186	77.6276	24.6763	56.4514	1	#N/A	#N/A	#N/A	#N/A	#N/A	#N/A
RTO4_10864			0.00365615	77.6143	129.179	86.4047	15	0.0507863	0.0487767	0.0912187	0.533225	0.150308	0.651451
RTO4_15335			0.214799	77.3447	72.6358	80.6725	4	-0.411684	-0.0206203	-0.162275	-1.75224	0.17948	-0.630597
RTO4_10356			0.000329399	77.243	78.3969	238.152	9	-0.00436601	-0.0760317	0.0206552	0.0442317	-0.281317	0.123785
RTO4_16639			0.00660165	77.2031	51.3718	75.1218	23	0.0319251	-0.25542	0.19596	0.216756	-2.04095	1.71377
RTO4_15096		NIC96	0.143415	77.1527	73.2592	68.6899	3	-0.362609	-0.0610495	0.145339	-0.339715	-0.133104	0.464848
RTO4_14727			0.000147514	77.1419	30.672	45.9833	14	-0.102118	0.293228	-0.349087	-0.728652	1.45131	-2.74657
RTO4_13256		YAP1802,YAP1801	3.27248e-05	77.0977	39.0067	57.5489	13	0.0942136	-0.336307	-0.01244	0.528001	-1.97225	-0.11535
RTO4_14582		BDF1	0.24799	77.0595	73.0825	67.1944	0	#N/A	#N/A	#N/A	#N/A	#N/A	#N/A
RTO4_13439			0.0778662	76.8863	57.0916	72.0046	12	-0.248544	0.282984	-0.135882	-2.29233	1.59345	-1.33959
RTO4_12465			0.00193051	76.8822	189.274	77.0447	8	0.216309	-0.924603	-0.421418	1.44277	-3.97376	-1.77479
RTO4_13460			0.00255357	76.8054	30.3126	63.3822	9	-0.0794626	0.262882	-0.203886	-0.471523	1.32634	-1.28608
RTO4_12007		GSH1	0.00726588	76.7092	81.5508	59.9316	1	-0.242867	-0.2171	-0.237855	-0.278573	-0.253429	-0.348991
RTO4_13633			0.00684538	76.7044	59.7203	54.7201	9	-0.0758206	0.163152	-0.199144	-0.845798	0.750297	-1.05185
RTO4_9196			0.0113431	76.6657	50.9754	64.0604	0	#N/A	#N/A	#N/A	#N/A	#N/A	#N/A
RTO4_12964			0.608118	76.5904	86.253	69.0764	0	#N/A	#N/A	#N/A	#N/A	#N/A	#N/A
RTO4_16023		SNF7	0.231696	76.4007	75.2902	92.6551	1	#N/A	#N/A	#N/A	#N/A	#N/A	#N/A
RTO4_15875			0.00655352	76.3526	109.542	135.78	8	-0.310804	-0.149028	0.0410919	-2.43169	-0.659809	0.285478
RTO4_12953			0.000357262	76.276	43.0308	64.995	5	0.0497838	0.162834	0.502949	0.113317	0.928665	2.77932
RTO4_13288		RKI1	0.0682227	76.2376	48.0009	58.0481	1	#N/A	#N/A	#N/A	#N/A	#N/A	#N/A
RTO4_9314			0.00119662	76.2285	13.5828	116.139	9	0.0513932	0.100917	-0.0693706	0.317997	0.520771	-1.1296
RTO4_11323			8.28424e-05	76.2271	2.38401	1.07182	17	-0.263492	-0.0585136	-0.0777618	-2.55213	-0.262305	-0.63687
RTO4_11718			0.193636	76.2014	94.4776	113.755	58	0.0526127	-0.03438	0.0245599	0.635374	-0.389499	0.294494
RTO4_14926			0.000277965	76.162	41.9082	139.797	11	0.0592518	-0.467343	-0.0255428	0.277728	-2.57977	-0.206204
RTO4_15296			0.00337595	76.1056	41.4848	7.52772	0	#N/A	#N/A	#N/A	#N/A	#N/A	#N/A
RTO4_13643		UBC11	0.0269494	75.9818	117.61	107.1	5	-0.332761	0.0751389	0.157283	-1.71975	-0.247047	0.984926
RTO4_13113		TMN2,EMP70	0.00237436	75.9496	70.1152	63.1822	24	0.143609	-0.0584786	0.258817	1.30732	-0.351189	2.24415
RTO4_11913			0.028638	75.9473	55.3532	76.1798	8	-0.329673	0.0290365	-0.145306	-1.79311	0.337186	-0.802636
RTO4_9733		ARP2	0.00394572	75.9393	53.6432	58.4876	0	#N/A	#N/A	#N/A	#N/A	#N/A	#N/A
RTO4_16280		HMT1	0.00175629	75.8969	127.858	65.8853	4	-0.0547022	-1.83852	-0.15	-0.203815	-3.09433	-0.395501
RTO4_13871			0.584553	75.8424	80.4732	77.5549	3	-0.245648	0.877785	-0.00163468	-0.862974	2.6313	0.0589407
RTO4_15849			0.0156927	75.7157	85.193	56.2976	0	#N/A	#N/A	#N/A	#N/A	#N/A	#N/A
RTO4_15033		ADE6	3.25247e-05	75.6909	167.865	64.8832	2	-0.00802152	0.317084	-0.683071	-0.129707	0.333482	-0.478186
RTO4_12527		RPA135	0.000868325	75.6657	130.186	44.5252	1	#N/A	#N/A	#N/A	#N/A	#N/A	#N/A
RTO4_14267			0.0010897	75.6604	15.6727	25.985	10	0.0140325	-0.133917	-0.322192	0.059516	-0.73454	-2.25242
RTO4_12495		RIB5	0.00240046	75.6428	65.4587	52.7689	0	#N/A	#N/A	#N/A	#N/A	#N/A	#N/A
RTO4_10967			0.000850031	75.6313	70.5157	183.457	1	1.80781	-2.39905	-0.558269	1.15554	-1.37005	-0.367564
RTO4_8724		PRE10	0.931085	75.4322	74.5666	77.8181	0	#N/A	#N/A	#N/A	#N/A	#N/A	#N/A
RTO4_11575			0.0139038	75.4214	49.5289	122.256	11	-0.137357	0.0585972	-0.115022	-0.993797	0.331918	-0.908232
RTO4_11395		SLM1,SLM2	0.0590282	75.366	61.4892	78.0486	0	#N/A	#N/A	#N/A	#N/A	#N/A	#N/A
RTO4_14103		HSH155	0.0793311	75.2832	70.6303	83.7925	0	#N/A	#N/A	#N/A	#N/A	#N/A	#N/A
RTO4_9721			0.000109948	75.215	22.6665	30.0882	10	-0.156202	0.0101162	0.0462436	-0.882233	0.30999	0.0541311
RTO4_10633		COQ8	0.000839742	75.1838	70.9937	39.5764	1	#N/A	#N/A	#N/A	#N/A	#N/A	#N/A
RTO4_12993			0.00648715	75.1558	77.6366	60.1021	4	-0.0566221	0.239517	-0.133948	-0.293008	0.761811	-1.1087
RTO4_14802			0.0436053	75.1411	51.2891	70.1193	14	-0.0164243	0.132015	-0.125078	-0.0777453	0.744818	-1.0891
RTO4_11011		LAP2	0.00141343	75.1225	58.8182	39.7538	19	0.0745484	0.251917	-0.200684	0.584706	1.56652	-1.86518
RTO4_16686			0.056046	74.7273	68.1059	81.2575	11	-0.0592955	0.35416	0.119025	-0.514022	2.36741	1.17697
RTO4_15254		TCP1	0.0245339	74.5739	83.0961	65.4406	0	#N/A	#N/A	#N/A	#N/A	#N/A	#N/A
RTO4_10841		PCK1	0.0042209	74.3882	104.715	59.6926	33	-0.164836	-0.142837	-0.196849	-1.50972	-1.07482	-1.88783
RTO4_9438		NAT1	0.00915116	74.3854	75.2016	56.5724	1	#N/A	#N/A	#N/A	#N/A	#N/A	#N/A
RTO4_14473			0.581277	74.326	90.9074	70.477	39	0.0708338	-0.25407	-0.101611	0.798522	-2.24015	-1.08859
RTO4_10479			0.00145235	74.2689	115.088	82.5889	1	0.00938304	-0.666947	-1.25649	0.0849941	-0.556265	-0.842977
RTO4_8869		RVB2	0.177763	74.1824	68.2469	64.5334	0	#N/A	#N/A	#N/A	#N/A	#N/A	#N/A
RTO4_15121		PIS1	0.00304575	74.047	103.78	68.0925	0	#N/A	#N/A	#N/A	#N/A	#N/A	#N/A
RTO4_9088		EPT1,CPT1	0.00110257	73.9247	37.6696	70.6413	5	0.140241	-0.0768577	0.257598	0.407413	-0.69531	1.97717
RTO4_10714			0.0453331	73.8375	66.152	52.987	8	-0.203025	0.276135	-0.15508	-1.3039	1.23777	-0.975243
RTO4_13797		ACH1	0.000157881	73.8345	134.518	32.7312	19	-0.0344031	-0.0419096	-0.305466	-0.241971	-0.179384	-2.77383
RTO4_10187			5.77756e-05	73.7968	17.9232	111.787	15	-0.172098	-0.0754082	-0.332348	-1.44001	-0.620228	-2.22609
RTO4_16646			0.000152791	73.7749	39.6988	41.6797	10	-0.0535571	-0.0392223	0.0348677	-0.0429124	0.0239442	0.323376
RTO4_15920		NOP10	0.0411223	73.7553	98.1742	82.2114	1	-0.0228103	-0.56452	0.294314	0.207549	-0.775251	0.587637
RTO4_12555		FAA2	0.000784412	73.6238	21.0341	63.0825	11	-0.371142	-0.162472	-0.22793	-2.29248	-0.748801	-1.25699
RTO4_15123		RNA1	0.00138528	73.5868	115.995	68.9337	0	#N/A	#N/A	#N/A	#N/A	#N/A	#N/A
RTO4_16142		MCA1	0.0184058	73.5538	51.5729	56.0291	11	-0.0709325	0.401502	-0.0857664	-0.605453	1.90378	-0.91468
RTO4_10546			0.00777265	73.5524	97.1195	80.7168	18	-0.054801	0.0116673	0.450108	-0.448628	0.0872818	4.41893
RTO4_11293		RPN11	0.0933372	73.422	62.105	48.4855	0	#N/A	#N/A	#N/A	#N/A	#N/A	#N/A
RTO4_9273			0.000467222	73.2462	110.471	143.644	45	-0.103846	-0.0285263	0.077251	-1.32382	-0.169503	0.772207
RTO4_12824			0.000670028	73.2389	87.5173	54.0347	24	0.0699717	0.120699	-0.0553859	0.730468	0.868247	-0.603586
RTO4_13433			0.00312309	73.2006	48.4833	38.1696	2	-0.564498	-1.44254	-0.11415	-0.837721	-1.93821	-0.177268
RTO4_11408		SAC6	0.0165727	73.1908	55.2114	64.9208	9	-0.0660318	-0.279119	-0.15591	-0.251464	-1.07032	-0.946657
RTO4_13796			1.21262e-05	73.1777	9.13702	23.8571	13	-0.264486	0.24222	-0.200969	-1.7292	1.44125	-1.27017
RTO4_13675		MRPL3	0.0014934	73.145	111.906	51.3185	0	#N/A	#N/A	#N/A	#N/A	#N/A	#N/A
RTO4_13482		BRX1	0.00160247	73.1309	108.689	44.664	0	#N/A	#N/A	#N/A	#N/A	#N/A	#N/A
RTO4_12593			0.0042209	73.1241	107.545	152.248	9	-0.0348392	0.0122499	-0.245517	-0.156702	-0.0373483	-1.7332
RTO4_10968			0.00235721	72.9791	39.3573	50.5492	10	0.257385	-0.135853	0.43396	2.11461	-0.648333	2.77718
RTO4_15845		FTR1	4.64576e-05	72.9347	162.173	21.5926	29	0.162732	0.455168	0.174378	1.86399	4.17533	2.13461
RTO4_10591			0.00752944	72.8879	83.3665	109.408	11	-0.0870349	-0.052188	-0.111471	-0.660328	-0.49458	-1.22965
RTO4_12155		ARO3,ARO4	0.000224798	72.8469	76.6924	190.528	5	-0.181213	-0.225851	-0.478468	-0.96535	-0.598315	-2.13686
RTO4_10396			0.00317	72.8315	122.46	67.7348	11	-0.0700425	-0.210377	0.412243	-0.522342	-1.4483	2.60893
RTO4_13318		MRPL16	0.152319	72.8243	79.1678	50.8099	0	#N/A	#N/A	#N/A	#N/A	#N/A	#N/A
RTO4_9458		APM1	0.105112	72.7453	63.2361	75.2285	0	#N/A	#N/A	#N/A	#N/A	#N/A	#N/A
RTO4_12698		HEK2	0.112519	72.6186	65.4009	79.539	9	-0.288282	-1.18534	-0.0054595	-1.93484	-5.90033	-0.135199
RTO4_12615		EMC3	0.00566517	72.6168	61.7909	78.0865	7	0.26646	0.177593	0.0193519	1.43071	0.719037	0.0580064
RTO4_15803		PAM18	0.0272463	72.5882	88.1613	48.8502	0	#N/A	#N/A	#N/A	#N/A	#N/A	#N/A
RTO4_8394		RVB1	0.00253369	72.5491	51.902	44.8373	0	#N/A	#N/A	#N/A	#N/A	#N/A	#N/A
RTO4_12009		PPG1	0.0654307	72.5482	69.0324	55.2148	2	-0.662081	0.0174505	-0.658668	-2.16078	0.0168814	-1.27894
RTO4_15808			0.000599096	72.4466	10.3417	62.9137	11	-0.127744	-0.0260541	-0.0756332	-0.758056	0.00385137	-0.404216
RTO4_14066			0.00316022	72.3902	123.619	136.469	2	-0.0853038	-0.293673	-0.342508	-0.869796	-1.28063	-1.52162
RTO4_12385		PLB2,PLB1,PLB3	7.23941e-05	72.1871	122.501	60.4183	10	-0.076893	0.0158764	0.162087	-0.271041	0.109721	1.26749
RTO4_10022			5.70453e-05	72.1725	28.6732	30.0622	2	0.889783	0.0795468	0.0668039	1.25234	0.285354	0.206301
RTO4_8723			0.00118497	72.0295	76.0899	20.5776	4	0.025796	0.186693	0.0937422	-0.201673	0.746957	0.351285
RTO4_9296			0.000224551	71.9616	33.8556	30.5035	23	-0.0817373	-0.765373	0.0786549	-0.745227	-5.02593	0.662933
RTO4_9064		GCD7	0.034783	71.9491	108.81	79.8902	1	#N/A	#N/A	#N/A	#N/A	#N/A	#N/A
RTO4_9676		MSS116	0.00029151	71.8764	201.463	42.3432	1	#N/A	#N/A	#N/A	#N/A	#N/A	#N/A
RTO4_9520			0.00691673	71.8244	76.0512	57.0944	7	-0.061202	-0.106254	0.213928	-0.685771	-0.628987	1.0753
RTO4_8759		STR3	0.0760128	71.7301	91.3192	90.9681	1	#N/A	#N/A	#N/A	#N/A	#N/A	#N/A
RTO4_14547			0.009924	71.6311	39.2165	43.6893	4	0.561745	-0.282295	0.63022	1.6095	-0.562692	2.14327
RTO4_10281			0.0231642	71.5119	90.4141	46.6678	0	#N/A	#N/A	#N/A	#N/A	#N/A	#N/A
RTO4_10570			0.00038353	71.4987	57.4393	142.606	14	0.0297097	0.527712	0.209858	0.207199	2.57123	1.76102
RTO4_15990		TIM50	0.00190617	71.4197	87.3882	55.6847	0	#N/A	#N/A	#N/A	#N/A	#N/A	#N/A
RTO4_15752		GAR1	0.0187803	71.2621	93.0333	46.5576	0	#N/A	#N/A	#N/A	#N/A	#N/A	#N/A
RTO4_15525		AHA1	0.00142465	71.1784	43.1663	25.7409	8	0.106996	-0.566171	-0.450981	0.662042	-2.19135	-2.55053
RTO4_13198		RPT6	0.0609748	71.1726	65.0329	66.8519	0	#N/A	#N/A	#N/A	#N/A	#N/A	#N/A
RTO4_11647		SKN1,KRE6	0.00864953	71.1442	137.769	90.9351	2	#N/A	#N/A	#N/A	#N/A	#N/A	#N/A
RTO4_15569		YUR1,KTR2	0.00212993	71.115	217.308	129.26	4	0.0640035	-0.134804	-0.421193	0.191823	-0.609191	-1.25747
RTO4_10983			0.0013005	71.0838	173.681	46.6922	1	#N/A	#N/A	#N/A	#N/A	#N/A	#N/A
RTO4_10156		DGK1	0.105028	70.862	57.5412	70.2749	11	0.102669	-0.844141	-0.274698	0.448362	-4.49628	-1.81614
RTO4_11460			0.0160529	70.8399	102.418	87.9261	37	-0.0585838	0.0752661	-0.042611	-0.687809	0.59154	-0.457259
RTO4_13708		INM2,INM1	0.27309	70.7647	62.3417	44.6251	13	-0.0340737	-0.149684	-0.21725	-0.270076	-0.965865	-1.6717
RTO4_16283			0.000438474	70.7616	55.9457	290.731	11	-0.114028	-0.227367	-0.02078	-0.626334	-0.95881	-0.127432
RTO4_14461		FCY2,FCY21,FCY22	0.0604394	70.7509	83.1283	69.0376	16	-0.165534	0.109798	-0.167193	-1.20702	0.559586	-0.944092
RTO4_15192		RPT1	0.451474	70.6822	65.748	62.4868	0	#N/A	#N/A	#N/A	#N/A	#N/A	#N/A
RTO4_9603		PRP22,PRP43,PRP16,PRP2,DHR2	0.000825629	70.6475	38.9071	43.209	5	0.093966	0.739118	-0.14058	0.540996	2.62	-0.837225
RTO4_9495		LYS2	0.0530787	70.6312	85.368	90.6368	8	-1.33917	-1.83949	-0.632182	-4.07792	-4.68036	-2.03863
RTO4_13640		PRE6	0.00518476	70.5395	58.8226	49.0384	1	#N/A	#N/A	#N/A	#N/A	#N/A	#N/A
RTO4_9032			0.00280685	70.4738	23.8547	32.1382	20	0.0116407	0.0826087	0.0802266	0.0523988	0.473289	0.698471
RTO4_12855		PLC1	0.000689415	70.4385	43.5409	26.8264	1	#N/A	#N/A	#N/A	#N/A	#N/A	#N/A
RTO4_12542		TUS1	0.00101072	70.3929	27.1903	29.9489	17	-0.303431	-0.392943	-1.30351	-2.4329	-2.9078	-9.08894
RTO4_14195		PHA2	0.00728646	70.3722	59.6294	34.9145	8	-3.23344	-4.22862	-3.29954	-9.45366	-6.97113	-8.87765
RTO4_13041		GLO2,GLO4	0.000221103	70.3158	22.9305	54.5267	2	-0.356037	0.4478	-0.252003	-0.53311	0.65776	-0.48752
RTO4_14129		AVT2	0.0109178	70.2379	54.2934	73.6858	11	0.17003	0.232187	0.0018279	1.14576	1.37708	-0.229912
RTO4_13375			0.00126949	70.1767	24.3189	44.4599	11	-0.150088	-0.416417	-0.225137	-0.830427	-1.94098	-1.04789
RTO4_16564		TRP3	0.00188205	70.151	109.863	87.994	0	#N/A	#N/A	#N/A	#N/A	#N/A	#N/A
RTO4_14601		CDC11,SHS1	0.162294	70.1324	82.4017	72.9921	3	-0.570393	-0.496188	0.0448865	-2.37847	-1.698	0.168639
RTO4_9168		DYN2	0.00215574	70.0934	113.737	71.0332	1	#N/A	#N/A	#N/A	#N/A	#N/A	#N/A
RTO4_9050		GUD1	0.000133847	70.0779	14.357	105.476	10	-0.214925	-0.00662061	-0.132524	-1.31024	0.0705128	-0.844651
RTO4_15625			0.125056	69.9227	71.2257	84.402	18	0.0374217	0.208401	0.126978	0.194776	1.10202	1.07354
RTO4_15158		NMT1	0.00612596	69.7977	36.3744	41.9811	0	#N/A	#N/A	#N/A	#N/A	#N/A	#N/A
RTO4_13230		HIS5	0.00212993	69.7745	101.516	123.983	0	#N/A	#N/A	#N/A	#N/A	#N/A	#N/A
RTO4_16522		YDL144C	0.0018512	69.7622	54.7573	33.3623	9	-0.367355	0.0369151	-0.0819188	-2.34866	0.0847966	-0.569277
RTO4_13467			0.188111	69.6452	62.8516	55.3549	11	0.0170688	0.0513521	-0.0284625	-0.0444084	0.477157	-0.240897
RTO4_10581			0.08456	69.3824	73.5286	81.4906	8	0.029717	-0.121714	0.517671	0.0549743	-0.537528	3.04004
RTO4_16012			0.0614533	69.3105	58.4684	51.0408	0	#N/A	#N/A	#N/A	#N/A	#N/A	#N/A
RTO4_16700		UIP5	0.0128078	69.3064	63.9415	56.0648	5	-0.211674	1.10289	0.701082	-1.74088	5.77942	4.80174
RTO4_14038		YLR419W	0.0468352	69.2172	62.1676	52.0253	20	0.149414	0.00378635	-0.399643	1.46098	0.120766	-4.15302
RTO4_15014			0.0147291	69.1734	61.4036	88.3351	24	-0.160116	-0.168019	0.0356364	-1.22208	-1.04647	0.412787
RTO4_9723			0.00416044	69.164	14.9606	57.4581	11	0.207996	0.0632126	0.250339	1.79438	0.629328	1.8174
RTO4_12815		OST1	0.00445413	69.1526	48.6735	46.9874	2	#N/A	#N/A	#N/A	#N/A	#N/A	#N/A
RTO4_8766		AVT6,AVT5	6.42358e-05	68.887	47.5002	75.9579	9	-0.314732	-0.0818981	-0.189588	-2.04926	-0.0176598	-1.18988
RTO4_10517		SPC3	0.170038	68.8637	64.7153	56.7617	0	#N/A	#N/A	#N/A	#N/A	#N/A	#N/A
RTO4_13233		CEF1	0.0209005	68.8618	60.4962	63.2003	0	#N/A	#N/A	#N/A	#N/A	#N/A	#N/A
RTO4_10189		YCR061W	0.000276636	68.8576	402.679	60.1321	14	-0.0346183	0.071826	0.232683	-0.472835	0.359212	1.53555
RTO4_15325		CWC22	0.183971	68.8539	68.5236	78.1273	0	#N/A	#N/A	#N/A	#N/A	#N/A	#N/A
RTO4_11389		TPS1	0.126111	68.7837	61.952	54.2078	3	-0.248533	-0.45047	-0.296123	-1.5232	-0.979813	-1.14703
RTO4_9686			0.109937	68.7805	61.0629	47.3631	0	#N/A	#N/A	#N/A	#N/A	#N/A	#N/A
RTO4_13782			0.00714014	68.7196	52.6446	74.0144	21	0.0800144	-0.134321	-0.348837	0.587893	-0.946378	-2.5777
RTO4_13599			0.00097529	68.7092	60.0922	358.902	13	0.235713	0.427316	0.113731	1.6166	2.61545	0.715119
RTO4_8917		XRN1	0.462942	68.7071	71.6616	78.2305	3	-0.377921	-0.776007	-0.166398	-0.664035	-1.61685	0.0237184
RTO4_15000			0.00068357	68.6778	101.488	136.859	6	0.139538	-0.446664	0.010087	0.901933	-1.74405	0.126596
RTO4_16731		ERP2,ERP4,ERP3	0.17338	68.6661	61.926	68.4127	5	-0.185871	0.934399	-0.339446	-0.977628	2.68586	-1.08048
RTO4_16007			0.720643	68.6647	68.0993	76.1605	0	#N/A	#N/A	#N/A	#N/A	#N/A	#N/A
RTO4_13813		POT1	0.00156262	68.573	51.0177	123.61	11	0.250341	-0.108616	0.231665	1.40016	-0.160792	1.50851
RTO4_14015			4.1173e-05	68.5036	22.4596	15.2328	8	0.0782961	-0.0687994	-0.329962	0.658604	-0.181394	-1.71674
RTO4_15642			0.00138205	68.3794	106.163	33.5656	1	#N/A	#N/A	#N/A	#N/A	#N/A	#N/A
RTO4_10012			0.000240936	68.158	141.165	24.6566	9	0.0998152	-0.41591	-0.455776	0.718468	-1.85126	-2.79369
RTO4_10811		CCP1	0.00185267	68.1513	45.0351	116.409	14	-0.00191993	0.054691	0.0805995	-0.0921482	0.295206	0.733959
RTO4_11229			0.000590817	68.1401	31.3681	103.508	1	#N/A	#N/A	#N/A	#N/A	#N/A	#N/A
RTO4_13258		RAX2	0.0781936	67.9947	77.7702	88.673	0	#N/A	#N/A	#N/A	#N/A	#N/A	#N/A
RTO4_10579		LHS1	0.00235082	67.9636	40.6203	33.7095	2	-0.359301	0.363244	-0.27786	-0.680994	0.444914	-0.651628
RTO4_14881			0.012464	67.9573	55.6213	55.4052	15	0.194439	0.589398	0.065507	1.61346	4.01169	0.633539
RTO4_10973			0.119377	67.9463	62.5389	80.7073	38	0.101747	0.260719	0.323266	1.05963	2.45987	3.27494
RTO4_15419			0.00546442	67.9249	81.5952	33.3997	0	#N/A	#N/A	#N/A	#N/A	#N/A	#N/A
RTO4_8373			0.0018027	67.9089	41.4108	25.6153	15	0.139554	0.272301	0.220278	0.704044	1.39927	1.21412
RTO4_10812		NHA1	0.00456992	67.8398	30.1755	53.7245	10	-0.385741	0.37541	-0.543801	-2.24119	1.69279	-2.6132
RTO4_16341		PEP1,VTH1,YJL222W,YNR065C	0.382589	67.7998	59.3969	64.7722	24	-0.321919	-0.309001	-0.225233	-2.87422	-2.28837	-1.88934
RTO4_10797		CDC53	0.398553	67.6842	71.4665	62.7818	0	#N/A	#N/A	#N/A	#N/A	#N/A	#N/A
RTO4_16632		PMU1	0.00403683	67.6755	34.8809	49.1154	7	-0.179865	-0.0211406	-0.0267534	-1.01281	-0.352349	-0.0796647
RTO4_13057			4.48106e-05	67.6683	158.523	164.754	18	0.21878	-0.450959	-0.412964	1.90798	-2.98886	-2.9955
RTO4_14081			0.0260148	67.6414	44.5819	60.3879	4	-0.232211	0.643042	-0.0722062	-0.58792	1.03704	-0.246812
RTO4_9900		TRP4	0.00112961	67.5287	64.7167	101.586	0	#N/A	#N/A	#N/A	#N/A	#N/A	#N/A
RTO4_9888		HIS1	0.0214422	67.5202	86.9423	63.0898	0	#N/A	#N/A	#N/A	#N/A	#N/A	#N/A
RTO4_11950		YVC1	0.00129539	67.3291	33.1306	25.4301	12	0.370974	0.123864	0.399857	2.38667	0.654211	2.59351
RTO4_8537			0.0219851	67.3209	55.8633	54.5741	0	#N/A	#N/A	#N/A	#N/A	#N/A	#N/A
RTO4_10622		DCN1	0.353709	67.3197	61.6729	63.4219	6	-0.231338	-0.725271	0.381881	-0.788036	-1.84566	2.04263
RTO4_10801		RAD50	0.0115619	67.2531	55.3116	51.4906	4	-0.673264	-0.264518	0.646824	-2.98109	-0.507595	1.7526
RTO4_12878			0.000311514	67.2063	82.9715	168.251	6	-0.127792	-0.0700331	-0.127457	-0.695035	-0.371647	-0.529741
RTO4_9706			0.0844996	67.1797	95.952	89.3061	10	0.470291	-0.269971	-0.0466959	2.71305	-1.18198	-0.120518
RTO4_11781			0.0244481	67.1245	34.8017	43.5178	7	0.54174	0.0592877	1.00469	1.7053	0.476487	3.37128
RTO4_10782			0.00025595	67.1089	11.4956	9.79818	17	0.0346392	0.102045	-0.0943359	0.292678	0.637907	-0.733128
RTO4_16840			0.0498099	67.0101	107.884	110.785	3	0.182781	0.0380926	0.0383312	0.824929	0.181702	-0.0686958
RTO4_8571			0.0957121	66.9802	54.0035	49.9546	4	0.346201	0.614847	0.145644	1.96723	1.83153	0.447843
RTO4_10514		CTP1	0.0451845	66.9598	54.7065	42.8363	9	-0.265229	-0.813507	-0.758805	-1.04791	-2.12723	-2.80608
RTO4_14264		CSL4	0.0692295	66.9273	76.1003	56.1397	3	-0.494319	0.223285	-0.54639	-2.33598	0.966373	-1.88003
RTO4_8487			0.0675191	66.869	103.789	92.2198	0	#N/A	#N/A	#N/A	#N/A	#N/A	#N/A
RTO4_9216		CHA1,YIL167W	7.77452e-05	66.8308	27.7667	13.1988	5	-0.237062	0.0878166	-0.00250468	-1.30918	0.540315	0.0026275
RTO4_14677			0.000261214	66.7453	23.1036	49.3516	7	0.107114	-0.119733	-0.242259	0.457445	-0.279367	-1.06264
RTO4_15902		MXR1	0.00136122	66.6875	64.788	39.5143	9	-0.217427	-0.151744	-0.062294	-1.1455	-0.428942	-0.469532
RTO4_10602		ARO3,ARO4	0.0148901	66.5702	121.197	153.624	1	#N/A	#N/A	#N/A	#N/A	#N/A	#N/A
RTO4_10303		LCB1	0.0933372	66.554	65.8909	61.4378	0	#N/A	#N/A	#N/A	#N/A	#N/A	#N/A
RTO4_11890		RPB11	0.0297514	66.5113	83.9531	95.1531	0	#N/A	#N/A	#N/A	#N/A	#N/A	#N/A
RTO4_10948			0.0265023	66.4689	53.5514	80.1476	11	0.101492	-0.0336347	0.284101	0.822088	-0.260782	2.23099
RTO4_10630		RSM19	0.102769	66.4348	104.386	82.0143	1	#N/A	#N/A	#N/A	#N/A	#N/A	#N/A
RTO4_10340			0.00444035	66.4348	65.9455	75.1909	0	#N/A	#N/A	#N/A	#N/A	#N/A	#N/A
RTO4_14417		SEC22	0.00763041	66.4295	42.386	60.7555	11	0.0235485	0.0293445	0.259401	0.192025	0.385784	1.58653
RTO4_14092		LAS21	0.00304666	66.4092	86.8352	58.8263	17	0.184503	-0.238118	0.135993	1.59446	-1.34479	1.18585
RTO4_11821			0.250509	66.3974	61.0929	47.8313	3	-0.239511	-0.124666	0.719272	-0.319985	-0.267929	1.9463
RTO4_9479			0.446467	66.3657	62.0056	54.4266	16	0.0162783	0.110072	0.0218194	-0.268933	0.686125	0.22969
RTO4_12118		URA3	0.0226552	66.3185	61.1009	43.7625	0	#N/A	#N/A	#N/A	#N/A	#N/A	#N/A
RTO4_16392		MRPS5	0.00384903	66.204	90.7531	48.2856	0	#N/A	#N/A	#N/A	#N/A	#N/A	#N/A
RTO4_16408			0.00944731	66.1691	71.6338	94.6505	5	-0.34718	-0.461076	-0.153939	-1.30317	-1.17514	-0.597184
RTO4_13740		NFS1	0.00269428	66.1637	93.3645	61.2868	1	#N/A	#N/A	#N/A	#N/A	#N/A	#N/A
RTO4_13126			0.0118687	66.1417	42.5173	74.564	6	-0.130342	0.232416	0.0865835	-0.76473	1.5003	0.706849
RTO4_16503		BTS1	3.65881e-05	66.1217	83.6517	123.115	4	-0.981714	-1.63421	-1.45484	-3.59038	-4.50194	-4.91582
RTO4_9391		HYM1	0.0822663	66.1058	86.4897	68.7505	0	#N/A	#N/A	#N/A	#N/A	#N/A	#N/A
RTO4_8970		YND1	0.0677867	66.0377	49.6384	65.9691	6	-0.482518	0.556807	-0.0454492	-2.72841	1.618	-0.530472
RTO4_15897			3.25247e-05	66.0125	0.585574	0.1	8	-0.159641	-0.0228509	0.125301	-0.907395	-0.331223	0.938515
RTO4_12447		MKT1	0.496617	65.8861	67.2634	60.3381	34	0.0880136	0.776545	0.450959	1.0645	7.31078	5.35145
RTO4_13246		CNA1,CMP2	0.1478	65.798	83.6425	75.0492	16	0.0167165	2.11466	0.835321	0.187436	14.1209	10.3015
RTO4_12885			0.575728	65.7739	65.5697	62.9313	0	#N/A	#N/A	#N/A	#N/A	#N/A	#N/A
RTO4_11485			0.105202	65.7163	55.6274	69.1382	11	0.191206	0.114247	-0.16072	1.61909	0.520516	-0.921667
RTO4_15645		UTR2	0.0214779	65.6072	69.179	80.529	18	-0.0490736	0.279714	0.00876117	-0.365936	1.76359	0.0611745
RTO4_15641		SKN7	0.0266491	65.5903	47.7709	72.2055	13	0.0210437	0.578816	0.63096	0.214503	3.39417	4.85319
RTO4_13667			0.00828432	65.589	86.9906	53.0316	7	-0.0697909	-0.263923	-0.264822	-0.674248	-1.61347	-1.44565
RTO4_13629		NUC1	0.000697261	65.5641	82.4772	34.8919	0	#N/A	#N/A	#N/A	#N/A	#N/A	#N/A
RTO4_11207			0.00182066	65.5147	40.05	67.4368	24	0.107625	0.103324	0.150996	1.00299	0.776316	1.35137
RTO4_9734		YJL218W	0.00109394	65.5089	39.543	69.842	4	-0.196322	-0.184939	-0.0493174	-0.421963	-0.693937	0.203641
RTO4_13202		MRPS9	0.00946125	65.4905	63.6218	88.5271	0	#N/A	#N/A	#N/A	#N/A	#N/A	#N/A
RTO4_11978			0.0480043	65.2529	48.6245	62.9802	0	#N/A	#N/A	#N/A	#N/A	#N/A	#N/A
RTO4_13075		RCF1	0.0290554	65.2429	53.7678	39.7325	3	0.0319406	-0.557195	-0.410027	0.300078	-1.18009	-0.877201
RTO4_9471			8.67852e-05	65.1447	136.112	146.673	6	0.307386	-0.0445001	-0.0608006	1.22027	-0.18888	-0.219352
RTO4_9538			0.000957034	65.1297	46.9535	35.305	8	-0.212592	0.492633	-0.269758	-1.00432	1.90772	-1.38633
RTO4_16404		BPL1	3.858e-05	65.113	67.8494	25.1216	1	-0.926664	-1.16344	-0.606145	-1.74254	-1.51235	-1.12062
RTO4_13287		CYR1	0.0147909	65.0781	46.2956	71.8092	26	-0.395318	0.670929	0.101321	-3.57242	4.85894	0.929005
RTO4_15388		JHD2	0.0678378	65.0366	57.0898	64.7051	11	0.0970939	-0.6295	0.169678	0.70097	-3.02535	0.864526
RTO4_8768		PMT5,PMT1	0.17142	64.9986	61.3388	59.2735	11	0.105927	0.156799	0.295198	0.966102	0.641286	2.17009
RTO4_9819			1.45427e-05	64.9772	57.9955	1518.84	12	0.170299	-0.0941904	-0.243339	1.62859	-0.386553	-1.6345
RTO4_11397		ZRC1,COT1	0.000790318	64.957	66.637	46.8439	12	-0.244451	-0.102727	-0.135884	-1.63401	-0.469934	-0.681311
RTO4_13613			0.00844915	64.9513	84.9505	80.4199	2	#N/A	#N/A	#N/A	#N/A	#N/A	#N/A
RTO4_10487			0.00375926	64.8953	1.16331	1.89748	9	-0.0398982	0.102335	0.218945	-0.268583	0.634043	1.10615
RTO4_12489		TVP23	0.0534568	64.8529	57.9184	66.7602	7	-0.0378378	0.377062	0.297317	-0.289004	2.0954	1.29945
RTO4_9664		SCS7	0.0126858	64.8293	110.974	113.403	0	#N/A	#N/A	#N/A	#N/A	#N/A	#N/A
RTO4_15465		RPT4	0.625364	64.8254	60.0358	63.4842	0	#N/A	#N/A	#N/A	#N/A	#N/A	#N/A
RTO4_13302		ARG3	0.00775895	64.8155	157.822	170.057	6	-3.25744	-4.31648	-2.83577	-7.16497	-7.13681	-6.28633
RTO4_14016			0.42541	64.7764	56.4142	59.1545	2	#N/A	#N/A	#N/A	#N/A	#N/A	#N/A
RTO4_13228		SPS19	0.0125873	64.7337	34.136	64.9957	8	-0.220559	-0.328595	-0.164742	-1.14929	-1.05392	-0.86834
RTO4_10716		URA5,URA10	0.092907	64.6927	73.6471	54.9628	0	#N/A	#N/A	#N/A	#N/A	#N/A	#N/A
RTO4_15280			0.770243	64.6817	70.8955	71.8199	0	#N/A	#N/A	#N/A	#N/A	#N/A	#N/A
RTO4_9503		ULA1	0.0159263	64.6619	49.5846	48.4071	0	#N/A	#N/A	#N/A	#N/A	#N/A	#N/A
RTO4_13588		GAL4	0.00103633	64.572	30.7082	50.9187	14	-0.195132	-0.142986	0.142539	-1.14391	-1.12692	0.939638
RTO4_8404			5.44246e-05	64.5557	31.7239	281.576	18	0.0762753	0.327648	0.0176187	0.806721	2.37978	0.158925
RTO4_12351			0.0121556	64.4364	51.9119	87.8859	6	0.246223	-0.191694	0.218038	1.40015	-0.777617	1.305
RTO4_14726			0.0120533	64.388	98.0517	74.6442	5	-0.561986	-0.0322663	-0.239989	-2.40825	0.0697429	-1.7717
RTO4_13636		TUB4	0.00108669	64.3646	79.3246	117.559	0	#N/A	#N/A	#N/A	#N/A	#N/A	#N/A
RTO4_14274		YHL017W,PTM1	0.00188541	64.2796	65.146	87.0354	13	-0.262439	0.158639	-0.205047	-1.90554	0.827027	-1.36408
RTO4_14782		PSR2,PSR1	0.00187337	64.2728	42.1329	65.9466	0	#N/A	#N/A	#N/A	#N/A	#N/A	#N/A
RTO4_14545		BUD16,BUD17	0.00780048	64.1002	164.864	65.5702	14	-0.0160736	0.202275	-0.497335	-0.266282	0.676476	-3.28342
RTO4_9147			5.84724e-05	64.0275	78.9611	35.134	6	0.261452	-0.509661	0.275073	1.09428	-1.7283	1.22479
RTO4_11948			0.00873525	63.965	89.4655	50.3322	2	-0.568787	1.38465	-0.976224	-0.907545	0.296176	-1.59424
RTO4_16434		PEP3	0.0168075	63.9305	36.9665	51.9011	0	#N/A	#N/A	#N/A	#N/A	#N/A	#N/A
RTO4_9506		MTR4,SKI2	0.00210703	63.9207	76.7215	51.3081	0	#N/A	#N/A	#N/A	#N/A	#N/A	#N/A
RTO4_13153			0.0166422	63.8458	53.1579	42.7576	8	-0.112591	0.258127	-0.238701	-0.721099	1.0708	-1.80085
RTO4_15318			0.00131218	63.842	37.2175	33.2433	7	-0.150405	0.254499	-0.0322672	-1.19539	1.18509	0.119709
RTO4_13328		DLD1	0.000149952	63.5967	53.4128	18.0773	14	-0.0358586	0.339934	0.148984	-0.318181	1.98032	1.26098
RTO4_15408			0.000427253	63.5967	4.9481	20.3095	11	-0.0925311	0.0331902	-0.186756	-0.630716	0.132175	-1.15631
RTO4_13943		BUD31	0.786598	63.5482	61.3353	57.7726	1	#N/A	#N/A	#N/A	#N/A	#N/A	#N/A
RTO4_11185		YIP4	0.0434013	63.498	46.6638	60.8588	4	-0.584741	0.21281	-0.354547	-2.09352	0.165249	-0.885787
RTO4_15977		TMA22	0.0981829	63.4876	50.0682	62.2654	2	#N/A	#N/A	#N/A	#N/A	#N/A	#N/A
RTO4_16033			0.00598951	63.4819	46.2428	49.1853	0	#N/A	#N/A	#N/A	#N/A	#N/A	#N/A
RTO4_13109		SCP160	0.0534568	63.396	52.4505	57.1534	31	-0.0335655	-0.000194673	0.306002	-0.415314	0.0379129	3.50227
RTO4_12157		MPD1	0.000382932	63.3913	50.8837	20.8556	3	0.0660966	0.219085	-0.0742067	0.367396	0.757899	-0.111942
RTO4_10023		RTC2,YPQ1	0.0437491	63.2407	82.1295	80.1522	9	-0.0673773	0.132501	-0.104746	-1.23032	0.68049	-1.18044
RTO4_11086			0.000269173	63.2397	57.7967	157.691	14	-0.0304069	0.198065	-0.113359	-0.207278	1.12949	-0.677055
RTO4_15303		RSE1	0.261937	63.1995	60.0796	55.6586	0	#N/A	#N/A	#N/A	#N/A	#N/A	#N/A
RTO4_12674			0.000329399	63.152	45.2791	144.203	11	-0.0919115	0.200078	-0.192235	-0.636083	1.61248	-1.50315
RTO4_11656		GCD6	0.0248927	63.1294	75.6429	69.0455	0	#N/A	#N/A	#N/A	#N/A	#N/A	#N/A
RTO4_16203		IDI1	0.000110138	63.1284	88.6589	56.1028	0	#N/A	#N/A	#N/A	#N/A	#N/A	#N/A
RTO4_12508		MGM101	0.409669	63.1259	60.2822	72.1571	0	#N/A	#N/A	#N/A	#N/A	#N/A	#N/A
RTO4_15322		RSP5	3.64561e-05	63.1002	103.405	131.117	0	#N/A	#N/A	#N/A	#N/A	#N/A	#N/A
RTO4_12504			0.15885	63.0938	67.9345	71.7986	6	0.206168	-0.0439744	-0.221297	1.23973	0.0438674	-0.691202
RTO4_8492			0.00887222	62.9999	42.848	26.6206	4	-0.192593	0.383414	0.0423978	-1.18668	1.4635	0.182386
RTO4_14971		VMA8	0.00129561	62.969	47.1929	47.4226	0	#N/A	#N/A	#N/A	#N/A	#N/A	#N/A
RTO4_15907		VCX1	0.00121083	62.9421	31.358	21.1391	7	0.0788136	0.15865	-0.0232317	0.580648	0.613788	0.0378792
RTO4_11345		ARC35	0.00110257	62.9416	37.2117	40.2077	0	#N/A	#N/A	#N/A	#N/A	#N/A	#N/A
RTO4_12386		CCT8	0.109563	62.9044	77.2029	65.0059	0	#N/A	#N/A	#N/A	#N/A	#N/A	#N/A
RTO4_16137			0.000201724	62.7917	18.4112	13.6054	7	0.113315	-0.0604429	0.260669	0.783574	-0.259314	1.66103
RTO4_13319		ORT1	0.00162487	62.7489	59.38	39.1392	3	-0.977299	-1.69625	-1.52855	-2.76566	-3.75523	-4.05729
RTO4_14641		CHS7	0.00646147	62.7291	108.684	95.6614	0	#N/A	#N/A	#N/A	#N/A	#N/A	#N/A
RTO4_13298			0.476466	62.708	59.0027	66.5971	10	0.00849064	-0.326721	-0.119719	-0.0611302	-1.11039	-0.824957
RTO4_11411			0.140291	62.7056	57.1531	73.6101	0	#N/A	#N/A	#N/A	#N/A	#N/A	#N/A
RTO4_8548			0.000224798	62.7038	26.0211	60.3123	15	-0.303373	-0.279023	-0.234441	-2.03421	-1.28541	-1.77291
RTO4_13190		URA6	0.287779	62.6355	68.1915	64.5501	0	#N/A	#N/A	#N/A	#N/A	#N/A	#N/A
RTO4_12466		SEC9	0.00115535	62.5432	69.1034	117.641	0	#N/A	#N/A	#N/A	#N/A	#N/A	#N/A
RTO4_9028			0.00263782	62.5315	33.9577	98.4009	6	0.123579	0.231599	-0.784798	0.735789	0.604797	-2.34291
RTO4_9593			0.000135985	62.5252	26.4923	36.5213	7	0.147288	-0.20321	0.0833168	0.760404	-0.819612	0.775857
RTO4_12667		PAT1	0.0147789	62.5192	50.001	61.7872	3	-0.883364	1.89382	-1.74293	-1.177	1.28377	-1.9039
RTO4_16606		FSH3	0.00230708	62.4425	30.2493	49.0612	10	0.167553	-0.115173	-0.102247	0.913335	-0.921693	-0.717883
RTO4_14111		YCF1,VMR1,BPT1,YBT1,NFT1,YOR1	0.030484	62.4359	98.6865	64.0686	21	0.0469381	0.139285	0.166374	0.490053	0.658173	1.73365
RTO4_8884		RAD51	0.0175046	62.4221	97.6531	83.5912	2	-0.855101	-0.188371	-1.08116	-1.95288	-0.261984	-2.15308
RTO4_12437		GPI13	0.00166737	62.3755	66.9352	35.1738	0	#N/A	#N/A	#N/A	#N/A	#N/A	#N/A
RTO4_13387			0.000637189	62.3498	174.897	97.632	23	0.00349064	0.167853	0.0398453	0.0391664	1.01506	0.427016
RTO4_14501			4.00641e-05	62.3451	113.729	203.259	12	0.249019	0.0261057	0.10988	1.681	0.413805	0.784869
RTO4_10988			0.0781936	62.3404	54.0241	50.8025	30	-0.189237	0.152879	-0.470608	-1.93628	1.34355	-4.40163
RTO4_9467			0.0329281	62.1807	61.9433	72.7101	4	0.152986	0.151979	0.165784	0.839256	0.464157	0.542867
RTO4_15334		MCM7	0.00237371	62.1545	77.1206	119.663	0	#N/A	#N/A	#N/A	#N/A	#N/A	#N/A
RTO4_12493			0.00165919	61.9536	116.497	31.5205	24	-0.0941896	-0.273522	-0.478902	-0.905088	-2.43297	-4.58997
RTO4_10540		PCT1	0.0344443	61.8183	68.3472	78.2603	9	0.118558	0.589399	-0.120379	-0.0109321	1.90603	-0.572555
RTO4_15821		RNA15	0.000105965	61.7967	28.2709	29.9933	1	0.514038	-1.3274	-0.308035	0.890081	-2.13511	-0.585905
RTO4_16132			0.061007	61.772	55.8065	101.454	2	0.113572	0.141832	-0.171336	0.168602	0.29763	-0.199926
RTO4_15131		RTS1	0.00500559	61.7703	62.4212	74.1317	11	-0.223274	0.191644	0.403607	-1.06281	0.809457	1.70171
RTO4_16145		ANT1	0.0021961	61.7591	24.7934	38.9554	1	#N/A	#N/A	#N/A	#N/A	#N/A	#N/A
RTO4_11675		CNB1	0.54004	61.7394	62.3517	68.8174	11	-0.117936	1.92092	0.860155	-0.527863	11.0455	4.21265
RTO4_14725			0.0105905	61.7384	67.2314	43.2451	0	#N/A	#N/A	#N/A	#N/A	#N/A	#N/A
RTO4_9508			8.08379e-05	61.7137	26.9277	81.5202	16	0.0124548	0.345613	0.00103913	0.133746	1.78499	0.0832572
RTO4_13762			0.0196374	61.6707	74.4382	109.781	32	0.0505819	-0.0719218	0.0250859	0.413078	-0.389148	0.232618
RTO4_10170		ROT2	0.00908111	61.6634	35.9135	35.4366	18	0.127455	-0.800637	-0.0434912	1.11287	-5.14721	-0.275785
RTO4_8415			7.22639e-05	61.6448	66.5517	1144.07	6	-0.463108	0.193145	-0.151744	-2.26134	0.545028	-0.526918
RTO4_11023			9.05345e-05	61.6344	21.1244	217.688	5	0.133621	0.0793788	0.223202	0.521765	0.0775207	0.927161
RTO4_9502		UBA2	0.00325664	61.6205	47.5835	44.9187	1	-0.642224	0.385945	-0.349492	-1.36525	0.255843	-0.966851
RTO4_15550		CMR1	8.10588e-05	61.5675	15.1901	18.6007	7	-0.22124	-0.0950327	0.0928288	-1.11604	-0.594823	0.100726
RTO4_13885			0.0176245	61.5249	64.4531	74.1806	13	-0.0687058	0.0451067	-0.0222427	-0.294783	0.161657	0.105526
RTO4_8655		THP3	0.262542	61.5025	57.9528	65.101	1	#N/A	#N/A	#N/A	#N/A	#N/A	#N/A
RTO4_12521		EMP24	0.569113	61.4968	59.7345	64.2367	10	0.117412	0.391871	-0.334207	0.794213	1.66982	-2.5837
RTO4_14009		MRPL8	0.00843951	61.4812	87.2368	40.3628	0	#N/A	#N/A	#N/A	#N/A	#N/A	#N/A
RTO4_13922		SMC5	0.00167416	61.4736	82.4402	119.893	0	#N/A	#N/A	#N/A	#N/A	#N/A	#N/A
RTO4_16073			0.000409749	61.4099	26.4723	11.8505	7	0.389641	-0.0710235	0.149538	1.79017	-0.451295	0.536568
RTO4_15570			1.45427e-05	61.365	97.2301	309.121	20	0.130142	0.292425	0.0473352	1.0363	1.52799	0.414553
RTO4_10694		TRM8	0.558446	61.3368	67.4191	58.7533	1	#N/A	#N/A	#N/A	#N/A	#N/A	#N/A
RTO4_13559			0.00263542	61.289	69.5961	31.3442	6	-0.0142829	0.106004	-0.294088	-0.0729166	0.448091	-1.75669
RTO4_12532		MDL1,MDL2	0.00569249	61.1374	65.1959	43.7547	8	-0.373147	-0.0268435	-0.169329	-1.92212	-0.0640842	-0.644462
RTO4_14738			0.0502658	61.1016	66.9888	91.7232	9	-0.166633	-0.60275	-0.119677	-0.444608	-2.26549	-0.34441
RTO4_11392		ERV41	0.47992	61.0713	55.245	58.6539	13	0.157311	0.0652867	0.309172	1.21501	0.379271	2.11853
RTO4_11746			9.06975e-05	61.0306	1.43252	7.90573	8	0.144967	-0.277982	0.195492	0.946565	-1.30424	1.35871
RTO4_16127		APL3	0.126341	61.0138	51.8736	51.7433	8	-0.0711329	-0.408852	-0.0966241	-0.119072	-1.18588	-0.531864
RTO4_12529			0.0190983	61.0025	45.5959	35.2216	8	-0.259493	-0.00336159	0.0763102	-1.47007	-0.113177	0.543246
RTO4_16030		ALE1	0.000396802	60.949	39.9163	29.7403	3	0.226069	-0.4536	0.175821	1.25933	-1.90088	0.876861
RTO4_16620			0.00109668	60.9099	124.975	77.2421	1	#N/A	#N/A	#N/A	#N/A	#N/A	#N/A
RTO4_8923		CKB2	0.477695	60.9096	67.5799	61.1364	0	#N/A	#N/A	#N/A	#N/A	#N/A	#N/A
RTO4_10683			0.0101866	60.8665	74.8191	49.9662	0	#N/A	#N/A	#N/A	#N/A	#N/A	#N/A
RTO4_15227		PAC1	0.741774	60.8354	61.6043	63.9924	0	#N/A	#N/A	#N/A	#N/A	#N/A	#N/A
RTO4_9331		CRC1	0.0262477	60.8183	73.8593	93.8025	3	0.181479	-0.918885	1.22369	1.23591	-2.68699	7.36596
RTO4_10046		CCT6	0.0661885	60.7925	73.0631	60.9593	0	#N/A	#N/A	#N/A	#N/A	#N/A	#N/A
RTO4_9085		SER3,SER33	0.000565383	60.78	180.474	156.924	1	#N/A	#N/A	#N/A	#N/A	#N/A	#N/A
RTO4_12433		YCR102C,YLR460C,YNL134C	0.0070892	60.762	95.058	50.8793	4	0.705352	1.18299	0.48178	2.14963	1.35879	1.31289
RTO4_12081			0.304241	60.759	65.2097	48.2011	0	#N/A	#N/A	#N/A	#N/A	#N/A	#N/A
RTO4_9130		LHP1	0.000585441	60.7354	104.35	35.9813	2	-0.661698	-0.871256	0.796235	-0.630477	-1.09892	0.756092
RTO4_12287			0.00690637	60.7219	40.9786	40.5434	0	#N/A	#N/A	#N/A	#N/A	#N/A	#N/A
RTO4_10236		DAD4	0.00125409	60.6652	97.6729	153.449	0	#N/A	#N/A	#N/A	#N/A	#N/A	#N/A
RTO4_15233			0.00264629	60.6468	62.944	92.8567	0	#N/A	#N/A	#N/A	#N/A	#N/A	#N/A
RTO4_11425		CHK1	0.000612749	60.643	131.544	92.8452	23	0.343293	0.324446	0.058598	2.99416	2.39616	0.500179
RTO4_9839		TRA1	0.158725	60.5401	66.9498	48.1202	1	-0.253561	0.0987879	-1.67355	-0.288254	-0.0895191	-0.749996
RTO4_12544		YPL225W	0.314695	60.5225	73.9179	56.3081	0	#N/A	#N/A	#N/A	#N/A	#N/A	#N/A
RTO4_9293		MMS2	0.0091879	60.502	51.6671	71.0814	6	-0.594857	-0.636271	-0.594382	-1.97841	-1.43481	-2.27831
RTO4_9054		YGL242C	0.355365	60.5012	58.0389	44.8229	3	-0.116096	0.0555116	-0.18317	-0.270758	0.124675	-0.661013
RTO4_14008			0.00118745	60.4918	118.063	112.67	3	0.0537237	-0.301679	0.340194	0.804713	-0.980304	1.63335
RTO4_14907		SCH9	0.0563756	60.4278	79.5057	61.5448	13	-0.851326	0.802169	-0.390405	-5.59567	4.64083	-2.77485
RTO4_8790		GRX3,GRX4	0.0669478	60.3599	51.6928	42.121	0	#N/A	#N/A	#N/A	#N/A	#N/A	#N/A
RTO4_12947			0.014533	60.3293	60.3704	90.3735	6	-0.0531014	0.118528	-0.0241916	-0.197097	0.320207	-0.139463
RTO4_13880			0.00227199	60.3188	82.9067	101.104	0	#N/A	#N/A	#N/A	#N/A	#N/A	#N/A
RTO4_13754			0.000224551	60.2351	41.4534	33.665	6	0.123371	1.07087	-0.167277	0.337792	0.483321	-0.585526
RTO4_9035			0.213813	60.207	58.6667	69.879	11	0.0501702	-0.478355	-0.155517	0.252354	-2.03656	-0.793981
RTO4_9708			0.000165856	60.2004	27.8576	41.1297	5	0.0893237	-0.271405	-0.175558	0.636969	-1.43049	-1.2832
RTO4_15778			0.00107788	60.1867	79.2487	84.5933	8	-0.0271505	-0.287904	-0.0258989	-0.301126	-1.10773	-0.280828
RTO4_9937		YIP5	0.000339611	60.178	35.6119	57.808	2	0.0370626	0.0782691	-0.0676406	0.17252	0.0995462	-0.163374
RTO4_10947		UFD2	0.0283316	60.1664	48.4606	77.7233	16	-0.225474	-1.2543	0.0458761	-1.35473	-6.35428	0.200485
RTO4_8739		YPL260W	0.00397043	60.157	51.1341	87.5679	12	0.241335	0.563624	0.273338	1.61028	3.18558	2.01248
RTO4_16805		CDC12	0.112323	60.1392	43.5661	56.2527	3	-0.162703	-0.0834408	0.063964	-0.580043	-0.131214	0.403064
RTO4_10418		PRE5	0.106502	60.1294	52.7901	49.3388	0	#N/A	#N/A	#N/A	#N/A	#N/A	#N/A
RTO4_11203			0.000674004	60.1026	47.0711	37.388	6	-0.246691	0.277369	-0.196307	-1.57706	1.42904	-1.14119
RTO4_15206		MSS51	0.160677	60.0769	62.2444	53.9623	1	#N/A	#N/A	#N/A	#N/A	#N/A	#N/A
RTO4_10886			0.195444	60.0103	55.4001	47.7674	6	0.00371077	0.297725	0.00809223	-0.0811817	1.20491	0.174351
RTO4_13124			0.314492	59.9703	50.4696	61.1902	11	0.0670033	0.229939	-0.135735	0.552148	1.36414	-1.09693
RTO4_15749		TAF2	0.250782	59.8873	52.81	69.6706	0	#N/A	#N/A	#N/A	#N/A	#N/A	#N/A
RTO4_13900		HAM1	0.188602	59.8605	57.9966	48.526	5	0.383927	0.130346	0.0339384	1.88129	0.654314	0.102299
RTO4_11741		MET16	0.00781983	59.7881	127.104	52.6625	7	-0.919033	-1.24928	-1.05008	-2.91214	-3.10023	-2.91144
RTO4_15262		NAM7	0.472357	59.7035	52.6861	56.5061	0	#N/A	#N/A	#N/A	#N/A	#N/A	#N/A
RTO4_10627		MRPL6	0.0335462	59.5627	54.8871	38.2735	0	#N/A	#N/A	#N/A	#N/A	#N/A	#N/A
RTO4_9316		YKR051W	0.0145399	59.5454	33.4305	34.4491	21	-0.115393	-0.059464	0.0702521	-1.15351	-0.496775	0.465805
RTO4_12927		AUR1	0.0169617	59.5387	69.4259	47.8384	0	#N/A	#N/A	#N/A	#N/A	#N/A	#N/A
RTO4_10287		ARP4	0.0906387	59.4773	54.5883	66.6427	0	#N/A	#N/A	#N/A	#N/A	#N/A	#N/A
RTO4_15585		YAH1	0.0199746	59.4399	70.8091	36.4688	0	#N/A	#N/A	#N/A	#N/A	#N/A	#N/A
RTO4_14463		YCF1,VMR1,BPT1,YBT1,NFT1,YOR1	0.00727258	59.393	38.8156	50.787	37	0.110527	0.199777	0.0236638	1.36654	2.09961	0.322014
RTO4_16019			0.22594	59.3667	66.4252	38.3143	5	-0.371609	-0.506121	-0.596109	-1.52674	-1.60107	-2.79671
RTO4_13015		RPN2	0.968544	59.3309	59.5677	59.9323	1	#N/A	#N/A	#N/A	#N/A	#N/A	#N/A
RTO4_8818		DJP1	0.009652	59.3241	58.3023	41.9079	6	0.0446275	-0.088624	0.0548	0.347843	-0.381852	0.208023
RTO4_12569			0.00621304	59.2469	86.7219	42.5059	2	#N/A	#N/A	#N/A	#N/A	#N/A	#N/A
RTO4_8509			0.000114792	59.2129	12.2871	58.3311	6	-0.215995	0.22299	-0.194664	-1.48965	0.766687	-1.07854
RTO4_16077		CHS5	0.0015881	59.1956	40.6625	43.8085	8	-0.34164	-0.241639	0.42944	-1.81799	-1.50905	3.47115
RTO4_15951			0.000130039	59.1544	5.09342	12.791	5	-0.0652965	-0.0454497	0.668963	0.0883044	-0.121093	2.51597
RTO4_16461			0.0022048	59.1471	26.0789	61.2396	6	0.14102	-0.0359181	-0.0559635	0.629629	-0.0398755	-0.0249386
RTO4_9960			0.00720452	59.109	84.7731	65.3405	7	0.290329	0.129657	0.311914	1.56456	0.997889	1.14607
RTO4_11651		KAP114	0.00218283	59.0996	106.696	46.0597	2	#N/A	#N/A	#N/A	#N/A	#N/A	#N/A
RTO4_16151		UGO1	0.635117	59.0085	61.2588	62.2435	3	-0.534774	-0.030899	-0.930549	-2.19212	-0.589489	-2.21287
RTO4_12145		ERP1,ERP6,ERP5	0.095906	58.9424	45.9732	56.4187	5	-0.0211527	0.76782	-0.605513	-0.00875129	2.27962	-2.11811
RTO4_16171			0.00111277	58.9344	128.663	32.8539	3	-0.347743	0.192572	0.0637673	-1.20852	0.527133	0.0876133
RTO4_13507			0.000379448	58.9079	30.8574	92.502	7	0.0835457	0.354271	-0.168387	0.421016	1.36086	-1.15184
RTO4_11586			0.00350511	58.9073	37.4162	75.6006	18	-0.0846424	0.140645	0.0350794	-0.832658	0.919889	0.132212
RTO4_11993			0.0139915	58.9006	51.7501	40.3417	4	0.159988	-0.045313	0.149264	0.471613	-0.407861	0.615194
RTO4_14844		YCF1,VMR1,BPT1,YBT1,NFT1,YOR1	0.413025	58.8189	55.5806	61.8929	29	0.169292	-0.048672	0.115981	1.74478	-0.315953	1.17859
RTO4_9131			0.902459	58.8009	56.7902	58.8677	4	0.307824	0.12295	0.200475	1.89587	0.775711	0.860246
RTO4_13925			0.190363	58.7601	67.6836	61.6726	11	-0.247365	-0.398215	-0.012639	-1.54832	-1.71336	0.143304
RTO4_13205		KIN3	0.00299473	58.757	91.1212	90.1397	0	#N/A	#N/A	#N/A	#N/A	#N/A	#N/A
RTO4_15109		TRP2	0.0791656	58.6475	73.666	63.5821	0	#N/A	#N/A	#N/A	#N/A	#N/A	#N/A
RTO4_16533			0.036688	58.6455	54.9272	61.5062	6	0.0605974	-0.393494	0.284714	0.134093	-1.19475	1.14728
RTO4_14744		DBP3	0.00040875	58.6424	124.14	35.0617	12	-0.0811338	-0.307655	-0.159863	-0.736627	-1.63874	-0.846188
RTO4_13516		SNX3	0.0161452	58.6349	50.309	72.5285	5	-0.251207	3.06506e-05	0.892534	-0.886778	0.085802	3.87967
RTO4_11658			0.0140473	58.5456	48.1136	55.7037	21	-0.317038	-0.263338	0.0880611	-2.57528	-1.60025	0.888665
RTO4_14843			0.00618532	58.5372	72.9914	41.72	0	#N/A	#N/A	#N/A	#N/A	#N/A	#N/A
RTO4_16787		NUP192	0.320169	58.4925	62.469	53.3934	1	-0.852286	0.576604	0.0205039	-1.39127	0.729183	-0.0365748
RTO4_11202		ALG7	0.00250878	58.4822	40.3109	39.3092	1	#N/A	#N/A	#N/A	#N/A	#N/A	#N/A
RTO4_11953			0.00651898	58.423	27.4765	30.7153	2	-0.00219008	0.214829	0.544564	0.452429	0.124229	1.02938
RTO4_12847		FMP52	0.291311	58.4207	51.2506	53.8865	2	0.715425	0.278682	0.189601	1.74819	0.419777	0.269828
RTO4_12308			0.0227308	58.3604	79.4018	46.4906	0	#N/A	#N/A	#N/A	#N/A	#N/A	#N/A
RTO4_14640			0.0413882	58.3415	34.9269	69.5332	3	-0.46528	-0.0164039	1.31814	-1.32305	-0.106877	5.5192
RTO4_13395			0.00108283	58.3363	72.4232	101.041	7	-0.0508541	-0.480786	-0.354153	-0.300183	-2.04572	-1.35971
RTO4_10054			0.0151863	58.2366	81.2988	56.0933	2	0.165123	0.331143	-0.842904	-0.248359	0.105481	-2.20477
RTO4_9172		TIM23	0.00188541	58.1337	103.01	41.7647	0	#N/A	#N/A	#N/A	#N/A	#N/A	#N/A
RTO4_12994			0.035613	58.0439	45.9088	35.7809	7	0.138122	0.0355366	0.214331	0.817282	0.148642	1.33199
RTO4_8717		PRP21	0.0899998	58.0174	47.5343	56.6358	0	#N/A	#N/A	#N/A	#N/A	#N/A	#N/A
RTO4_12720			0.00230132	58.0061	60.5056	140.58	8	#N/A	#N/A	#N/A	#N/A	#N/A	#N/A
RTO4_14326			0.000447383	57.9819	274.02	128.59	14	0.0356578	-0.153616	-0.112243	0.331566	-0.466403	-0.688557
RTO4_11794		TLG1	0.0126556	57.9587	46.5734	58.0885	10	0.00901228	0.578257	0.0355136	0.0142882	2.06427	0.236951
RTO4_10722		GAD1	0.0200877	57.9102	79.3019	98.3441	10	0.0176967	0.189395	-0.283398	0.196353	0.822581	-2.14919
RTO4_11066			0.00319484	57.7936	43.7753	103.397	5	0.124201	-0.505374	-0.0933579	0.326758	-0.970429	-0.0937978
RTO4_10706		DUS4	8.69938e-05	57.7607	20.4501	9.92373	2	0.00636869	-0.568949	-0.382342	0.0443402	-1.50709	-0.924475
RTO4_14096		LIP5	0.0018911	57.7443	58.2906	36.7978	0	#N/A	#N/A	#N/A	#N/A	#N/A	#N/A
RTO4_15107			0.00237914	57.7111	26.8677	68.4429	9	0.201015	0.00717529	-0.00692104	1.21603	-0.00949744	0.321307
RTO4_13269		TOP1	0.211864	57.7006	70.4414	60.0089	1	#N/A	#N/A	#N/A	#N/A	#N/A	#N/A
RTO4_8735			0.00152055	57.5851	43.9413	67.363	8	0.206225	-0.125917	-0.0865191	1.51301	-0.605654	-0.577043
RTO4_12313			0.0578045	57.5639	44.6293	52.1377	9	-0.0862938	0.212663	0.143068	-0.425225	0.900856	0.771956
RTO4_15403		APM4	0.00328738	57.5533	46.3484	43.0633	0	#N/A	#N/A	#N/A	#N/A	#N/A	#N/A
RTO4_9325			3.43507e-05	57.5215	9.5286	35.9435	8	-0.466673	-0.330885	-0.354129	-2.30169	-1.59596	-1.64358
RTO4_11465		COQ3	0.0105925	57.3606	50.8612	40.2832	14	0.0156918	-0.345998	0.075324	0.117703	-2.06299	0.599657
RTO4_9071		NMD5	0.00183222	57.3474	82.0144	41.2547	14	-0.103242	0.528401	0.814003	-0.540992	1.96747	4.91087
RTO4_11717		HAS1	0.000884656	57.2044	117.453	28.5213	0	#N/A	#N/A	#N/A	#N/A	#N/A	#N/A
RTO4_9163			0.000885339	57.1633	19.8622	56.7337	7	0.242069	0.0399352	0.323439	1.71378	0.53063	1.94086
RTO4_11069			0.0942924	57.0744	58.3605	53.7122	1	-0.0765377	-3.69251	-0.813005	0.0465885	-2.03216	-0.496018
RTO4_13965			0.0168075	57.0481	21.141	33.7903	5	0.133561	-0.222959	0.294737	0.756128	-2.05605	1.21002
RTO4_13172		IPT1	8.0385e-06	57.0476	45.2077	12.7924	16	-0.15913	0.430251	0.232021	-1.14724	2.37053	1.69486
RTO4_13694			0.00065988	57.0369	49.1776	17.7547	14	0.0632062	-0.120701	0.0206154	0.458391	-0.807216	0.121399
RTO4_9470		ERC1,YDR338C	0.0492953	57.0199	47.9902	54.0605	16	-0.00908455	0.409648	0.0504564	-0.0706644	2.29223	0.410598
RTO4_8682			0.00624735	56.9997	33.8807	46.4309	2	#N/A	#N/A	#N/A	#N/A	#N/A	#N/A
RTO4_10332		FOL2	0.365812	56.9818	60.7458	65.9161	0	#N/A	#N/A	#N/A	#N/A	#N/A	#N/A
RTO4_8952			0.0854065	56.9764	34.9278	45.3185	5	-0.225172	0.0546895	-0.145146	-1.47363	0.0966832	-0.646339
RTO4_11208			0.0021961	56.8719	30.7086	44.7356	5	0.215196	0.0701002	-0.154131	0.839707	0.307602	-0.687152
RTO4_14340		FUN12	0.00454536	56.8577	76.4072	42.8904	2	#N/A	#N/A	#N/A	#N/A	#N/A	#N/A
RTO4_10143			4.19098e-05	56.8557	23.4657	30.3262	14	0.0804627	-0.234965	-0.110654	0.626461	-1.46682	-0.770023
RTO4_9029			0.100508	56.8072	50.0764	43.5987	2	0.109643	0.0781381	0.182114	0.546101	0.473621	1.33502
RTO4_8671		ERG24	0.00270336	56.7922	64.9082	36.1745	0	#N/A	#N/A	#N/A	#N/A	#N/A	#N/A
RTO4_15380			0.150319	56.7764	63.5608	82.5112	1	#N/A	#N/A	#N/A	#N/A	#N/A	#N/A
RTO4_11292			0.00114775	56.6942	12.279	11.8056	0	#N/A	#N/A	#N/A	#N/A	#N/A	#N/A
RTO4_12367		TRK1,TRK2	0.00530787	56.687	57.877	81.1451	12	-0.0783963	0.0602281	-0.0706953	-0.634285	0.516429	-0.338124
RTO4_16245		AAD3,AAD4,AAD14,AAD10	0.00235491	56.682	96.0719	163.11	9	0.223862	-0.0758816	0.100004	1.43241	-0.560762	0.418215
RTO4_8876		CDC31	0.0783674	56.5972	86.5965	101.174	0	#N/A	#N/A	#N/A	#N/A	#N/A	#N/A
RTO4_14553			0.00563989	56.5738	39.7991	28.5189	7	-0.181957	-0.202449	-0.0434487	-0.741734	-0.982076	-0.293279
RTO4_10992			0.000379969	56.5231	80.1938	122.846	34	0.00842173	0.141058	-0.0324337	0.0873422	1.16069	-0.351369
RTO4_14779			0.0414017	56.4094	59.8301	63.2485	3	-0.376868	0.762005	-0.832338	-0.827285	0.358268	-1.7404
RTO4_13814			0.0146771	56.3564	34.2723	26.5899	0	#N/A	#N/A	#N/A	#N/A	#N/A	#N/A
RTO4_16483		HRT1	0.0109105	56.3479	64.6492	65.037	0	#N/A	#N/A	#N/A	#N/A	#N/A	#N/A
RTO4_9230			0.000559042	56.2723	66.104	249.272	18	-0.10439	-0.114784	-0.172384	-0.863803	-0.685074	-1.20522
RTO4_12950			0.000188549	56.2563	23.0164	30.8654	13	-0.229122	0.21787	-0.128366	-1.54641	1.27059	-1.1656
RTO4_14434		YIP1	0.00854518	56.2304	43.5021	41.3597	0	#N/A	#N/A	#N/A	#N/A	#N/A	#N/A
RTO4_14526			0.000484976	56.2278	63.834	37.8877	0	#N/A	#N/A	#N/A	#N/A	#N/A	#N/A
RTO4_11463		STR2,YML082W,YLL058W	0.00460172	56.1641	82.2387	103.563	22	0.0517952	0.0974532	0.0370561	0.461732	0.659211	0.358203
RTO4_15343			0.148119	56.1594	77.6594	37.8351	11	0.221678	1.32109	0.809417	2.28348	9.20751	8.59495
RTO4_8944		VPS33	0.0476678	56.1455	36.8123	49.8803	2	0.2011	-0.231208	-0.35743	0.577624	-0.466898	-1.11143
RTO4_9860		PRP6	0.0531137	56.1025	49.4514	45.657	1	#N/A	#N/A	#N/A	#N/A	#N/A	#N/A
RTO4_8947		UBA3	0.00379421	56.092	74.4757	53.5753	0	#N/A	#N/A	#N/A	#N/A	#N/A	#N/A
RTO4_10831			0.000327534	56.0789	33.816	427.068	11	-0.207527	-0.231472	-0.300252	-1.48908	-1.31127	-2.29178
RTO4_14024			0.00240922	56.0684	20.9543	31.2628	0	#N/A	#N/A	#N/A	#N/A	#N/A	#N/A
RTO4_9865			0.000261753	56.0153	39.2029	111.839	23	-0.113995	-0.0851229	-0.202743	-1.02908	-0.59957	-1.72069
RTO4_15345		SIS1	0.00212788	56.0077	23.5841	24.3645	4	-0.0627307	-0.0424566	-0.0963193	-0.559962	0.142962	-0.538323
RTO4_10655		YMR027W	0.00052097	55.982	150.774	59.0442	8	-0.224907	0.364214	-0.356347	-1.36893	1.22053	-2.75132
RTO4_15603			0.727133	55.9515	58.3807	58.9069	16	-0.151047	0.358528	-0.424723	-1.24472	1.69091	-3.5872
RTO4_12520		YGR054W	0.00447328	55.9336	74.9239	42.0621	0	#N/A	#N/A	#N/A	#N/A	#N/A	#N/A
RTO4_10956		TIF34	0.133747	55.9251	76.2947	53.2777	0	#N/A	#N/A	#N/A	#N/A	#N/A	#N/A
RTO4_9656			0.00177447	55.9226	31.5405	143.301	8	0.00628885	0.113935	-0.00430028	0.130358	0.812196	-0.0409083
RTO4_12496		YML6	0.0526943	55.9178	79.311	45.8936	3	-0.154235	0.156	-0.0375799	-1.00326	0.913164	-0.217533
RTO4_11935		GIM3	0.566453	55.8991	49.3334	51.3319	0	#N/A	#N/A	#N/A	#N/A	#N/A	#N/A
RTO4_11807		LRG1	0.0441275	55.8636	56.0723	63.1679	6	-0.338676	0.626976	0.486916	-1.33675	1.81167	2.81626
RTO4_12109			0.000125808	55.8108	74.6479	307.009	7	0.118879	-0.609476	-1.34861	0.459961	-2.29188	-4.58882
RTO4_13580		YAT1	0.184439	55.7158	66.3183	62.1325	9	-0.245024	0.225305	-0.126863	-1.36137	1.41101	-0.845152
RTO4_9741			0.031219	55.6732	46.6982	30.4583	22	-0.0579748	0.038364	0.0833585	-0.395758	0.24636	0.772001
RTO4_16008		LSM3	0.958979	55.6712	61.7647	54.9872	0	#N/A	#N/A	#N/A	#N/A	#N/A	#N/A
RTO4_16373			0.00463075	55.6142	37.9707	44.4825	7	0.00226488	-0.109119	0.127827	0.037288	-0.4689	0.75976
RTO4_13253			0.112214	55.5957	62.5468	68.8061	2	-0.430487	-0.420515	0.201159	-1.18543	-0.979276	0.803187
RTO4_11910		MVD1	0.0441396	55.487	55.2732	43.2116	0	#N/A	#N/A	#N/A	#N/A	#N/A	#N/A
RTO4_10295			0.0210639	55.4516	59.6423	80.2977	23	-0.32013	-0.385335	0.171836	-3.01029	-2.72089	1.55347
RTO4_10565		SYP1	0.00980506	55.4106	35.5857	50.7311	8	-0.0983772	-0.079981	0.0549687	-0.397748	-0.301893	0.342327
RTO4_8957		TMA46	0.0196306	55.3557	60.2053	30.6949	5	-0.0624682	-0.117887	-0.274835	-0.272148	0.250319	-1.22203
RTO4_13464		SPT6	0.228167	55.3436	48.2476	43.7917	0	#N/A	#N/A	#N/A	#N/A	#N/A	#N/A
RTO4_15004		YSH1	0.0115399	55.3134	51.0502	43.445	0	#N/A	#N/A	#N/A	#N/A	#N/A	#N/A
RTO4_13314			0.0437477	55.2713	60.4668	41.7083	6	0.143766	-0.0488776	0.129731	0.369078	-0.192465	0.513289
RTO4_15445			0.224366	55.1685	54.733	67.7783	18	-0.598625	0.330844	0.118221	-3.65362	1.85877	1.09727
RTO4_16641		TYS1	0.00943733	55.1491	66.942	73.8695	0	#N/A	#N/A	#N/A	#N/A	#N/A	#N/A
RTO4_11749		SEC18	0.143065	55.1093	47.2642	48.3377	2	#N/A	#N/A	#N/A	#N/A	#N/A	#N/A
RTO4_14078			0.0162503	55.0937	65.9252	38.6165	0	#N/A	#N/A	#N/A	#N/A	#N/A	#N/A
RTO4_12518		YMC2	0.000346393	55.0469	123.806	102.217	7	-0.300582	0.0810065	-0.235927	-2.16497	0.294872	-1.42379
RTO4_11511			0.00325664	55.0209	50.338	83.9391	13	-0.200448	0.0903978	-0.214607	-1.23275	0.292663	-1.64967
RTO4_14487		YMD8	0.106387	54.9419	56.6336	51.478	12	0.0706628	-0.134139	-0.120075	0.405118	-0.8328	-0.90681
RTO4_11225			0.0235152	54.9207	80.8915	61.0291	6	0.242646	0.432024	0.348087	1.10218	0.222154	1.18921
RTO4_14269		KOG1	0.0344055	54.9155	52.7158	63.5455	0	#N/A	#N/A	#N/A	#N/A	#N/A	#N/A
RTO4_14234			0.0817599	54.8843	48.2921	45.9146	9	0.355001	-0.528592	0.171163	1.90134	-2.31918	1.08342
RTO4_14361		SAD1	0.0012596	54.8758	47.9287	33.9672	1	#N/A	#N/A	#N/A	#N/A	#N/A	#N/A
RTO4_15306			0.000875214	54.8662	32.1255	34.1978	3	0.0892119	0.213419	-0.248757	0.418243	0.408147	-0.710741
RTO4_14415			0.71901	54.844	50.6016	51.4642	2	-0.0500175	-0.255692	-0.143811	-0.163312	-0.689178	-0.695004
RTO4_11054		KCH1	0.0178979	54.822	74.3591	77.8962	58	0.00143658	-0.345881	-0.174838	0.00889382	-3.19629	-1.85713
RTO4_9704		ARO7	0.00208338	54.8147	46.8814	34.9018	0	#N/A	#N/A	#N/A	#N/A	#N/A	#N/A
RTO4_11881			0.0846201	54.761	50.5405	40.1172	22	-0.283193	-0.0557837	-0.179051	-2.37504	-0.427379	-1.5736
RTO4_11272		ALG12	0.00163976	54.7398	74.5408	43.2928	11	-0.193966	0.640068	-0.799705	-1.35482	3.33608	-5.50311
RTO4_16192			0.00927967	54.6307	51.4755	19.7365	5	-0.00769439	-0.311946	0.0426617	-0.0248811	-1.02515	0.573818
RTO4_13342			0.070243	54.6243	48.9641	85.6426	17	-0.0569007	-0.122127	-0.0717022	-0.553787	-0.738237	-0.347062
RTO4_16680		RRT2	0.00209194	54.622	61.908	38.399	3	0.0187132	-0.918984	-0.476736	-0.119604	-2.72226	-1.99481
RTO4_13709			3.59577e-05	54.5908	29.9763	17.5233	9	0.0442823	-0.0585574	-0.143206	0.26896	-0.28017	-1.04186
RTO4_15127			0.00367529	54.5753	37.8788	60.1316	13	-0.174115	0.513008	-0.191777	-1.13507	1.98268	-1.32559
RTO4_10845		CDC21	0.00122364	54.5733	78.3296	81.0316	0	#N/A	#N/A	#N/A	#N/A	#N/A	#N/A
RTO4_10885			0.0262962	54.5662	41.8233	55.1845	25	0.0620891	-0.0289795	0.128293	0.585384	-0.136152	1.13357
RTO4_11381		SAC1	0.0276813	54.5652	38.1501	43.3956	0	#N/A	#N/A	#N/A	#N/A	#N/A	#N/A
RTO4_16664		MDR1	0.0252787	54.5615	45.628	37.7488	8	-0.347286	-0.251866	-0.412046	-1.97219	-1.08508	-2.30764
RTO4_12428		PMR1	0.0948066	54.5318	43.0438	42.4978	6	-0.279783	0.176848	1.11981	-1.89712	0.774013	7.57594
RTO4_10596		DIM1	0.00199221	54.5136	104.313	43.0536	0	#N/A	#N/A	#N/A	#N/A	#N/A	#N/A
RTO4_14944		ZRT2,ZRT1	0.615221	54.5087	51.4831	55.5901	21	0.172124	0.0665175	0.00725273	1.60574	0.45179	0.0552657
RTO4_10697		RPO41	0.00102815	54.4626	113.797	35.4393	0	#N/A	#N/A	#N/A	#N/A	#N/A	#N/A
RTO4_11859		RPB10	0.489657	54.4582	78.2465	50.5222	0	#N/A	#N/A	#N/A	#N/A	#N/A	#N/A
RTO4_14503			0.00574626	54.4303	28.8336	35.5657	14	-0.430206	-0.104612	-0.270569	-2.88396	-0.611538	-1.86595
RTO4_16270		YOR292C	0.00217591	54.3881	58.0124	27.6651	6	0.241783	0.481865	0.38936	1.43222	3.00201	2.25045
RTO4_12052		RAM2	0.264896	54.3438	50.9383	48.2704	0	#N/A	#N/A	#N/A	#N/A	#N/A	#N/A
RTO4_14947		NCB2	0.144292	54.3401	41.347	54.0999	0	#N/A	#N/A	#N/A	#N/A	#N/A	#N/A
RTO4_16084			0.14838	54.3296	56.1061	66.5048	14	-0.171283	-0.520432	-0.0627827	-1.2903	-2.39414	-0.645344
RTO4_11628			0.0357976	54.2652	56.7757	39.944	0	#N/A	#N/A	#N/A	#N/A	#N/A	#N/A
RTO4_13058			0.000506353	54.2483	52.615	106.296	15	-0.00684749	-0.151207	-0.360234	0.0324507	-0.914939	-2.80167
RTO4_14383		RAT1	0.396147	54.1244	61.564	52.6005	1	#N/A	#N/A	#N/A	#N/A	#N/A	#N/A
RTO4_15324			0.00142109	54.1151	53.4042	32.4145	4	-0.850582	0.16009	0.363597	-3.0085	0.375946	2.16629
RTO4_14879		APL2,APL1	0.0552896	54.1043	45.6116	48.005	3	#N/A	#N/A	#N/A	#N/A	#N/A	#N/A
RTO4_11402			0.116283	54.0581	53.6954	64.3606	12	-0.162849	0.372603	-0.207901	-1.17713	1.7662	-1.29247
RTO4_8623		POL1	0.0109424	54.0209	76.7438	104.173	0	#N/A	#N/A	#N/A	#N/A	#N/A	#N/A
RTO4_10206		HIS2	0.000976579	53.9942	42.8269	24.5228	0	#N/A	#N/A	#N/A	#N/A	#N/A	#N/A
RTO4_11574			0.000542483	53.9709	23.8427	55.6659	32	0.0471546	-0.0539974	-0.108848	0.489344	-0.355989	-0.869599
RTO4_15878		SIN3	0.297161	53.9664	47.488	44.4428	9	0.427455	1.10731	1.48917	4.71279	4.78744	13.7503
RTO4_9838		ECM38	0.000290517	53.9522	28.7975	49.8459	7	0.186922	0.0409187	-0.0375307	0.763509	-0.0223981	-0.217812
RTO4_12299			0.0108008	53.9348	101.136	91.6372	13	-0.240196	0.580165	0.226752	-1.83622	3.14686	1.7156
RTO4_10858		NUP116	0.276185	53.9126	53.5336	51.2701	0	#N/A	#N/A	#N/A	#N/A	#N/A	#N/A
RTO4_16719			0.971512	53.889	55.8722	55.226	1	-0.457801	0.125676	-0.285967	-0.725723	0.0113898	-0.516361
RTO4_14481			0.118622	53.8816	44.9514	45.5729	33	-0.101275	-0.150747	-0.137677	-0.834116	-1.02346	-1.17088
RTO4_16815		TRM5	0.000397691	53.8572	80.0538	27.9618	0	#N/A	#N/A	#N/A	#N/A	#N/A	#N/A
RTO4_11025		VMA3,VMA11	0.193902	53.8501	53.6892	42.3473	0	#N/A	#N/A	#N/A	#N/A	#N/A	#N/A
RTO4_13341		PEP8	0.000620316	53.7919	31.7768	53.0076	1	0.0146671	-1.46462	0.194185	-0.134988	-1.34338	-0.0349256
RTO4_15865		RNT1	0.000787037	53.7904	32.2924	64.4233	8	-0.0659288	0.129302	-0.158763	-0.271294	0.870457	-1.31519
RTO4_12445		XPT1,HPT1	0.00108142	53.7294	86.2603	22.2958	9	0.0424677	-0.0644777	-0.219859	0.113405	-0.222963	-1.08858
RTO4_13481			0.0189055	53.7011	88.9433	46.983	11	-0.0973445	-0.434832	-0.488963	-0.469972	-2.18198	-2.72779
RTO4_12877		CTR2	0.000596272	53.6088	36.1269	15.4608	4	-0.460961	0.562869	0.0993156	-1.3219	1.14499	0.341176
RTO4_10952			0.0346898	53.5873	37.1004	36.9041	32	-0.0337189	0.300847	0.0605988	-0.393958	2.59661	0.645043
RTO4_10638		CLA4,SKM1	0.232645	53.5829	58.8902	70.1994	11	-0.99236	1.54281	1.2223	-6.29381	5.85832	9.96756
RTO4_15368		PHO81	0.571195	53.5618	53.6123	50.0875	14	0.118817	0.81166	-0.0349841	1.2705	7.11453	-0.265566
RTO4_8516			2.41526e-05	53.5105	821.159	9.81488	19	-0.111511	0.427996	0.0840023	-0.935865	2.26268	0.647674
RTO4_16181		CAR1	0.225071	53.5042	58.1737	57.204	0	#N/A	#N/A	#N/A	#N/A	#N/A	#N/A
RTO4_8946			0.000567376	53.5027	89.0579	93.3001	3	0.432796	-0.101276	0.148497	1.02373	-0.607124	0.440838
RTO4_12231			0.160867	53.4857	57.3605	62.6415	0	#N/A	#N/A	#N/A	#N/A	#N/A	#N/A
RTO4_14888		GPN3	0.000917622	53.435	59.9577	32.2397	1	#N/A	#N/A	#N/A	#N/A	#N/A	#N/A
RTO4_8667			0.00102274	53.4305	24.768	44.4339	12	-0.117209	-0.367194	-0.16899	-0.955019	-2.27297	-1.15731
RTO4_8740			0.081483	53.4185	47.4257	65.8744	12	-0.0567734	0.198879	-0.363959	-0.453989	1.25253	-2.43086
RTO4_16742		YHR112C	0.000448492	53.408	20.753	29.2377	6	0.0555006	-0.349187	0.169017	0.344579	-1.31857	0.662163
RTO4_12039		NMD3	0.000903152	53.3631	102.916	29.0016	0	#N/A	#N/A	#N/A	#N/A	#N/A	#N/A
RTO4_15877		NUF2	0.00137155	53.3356	65.2875	117.276	0	#N/A	#N/A	#N/A	#N/A	#N/A	#N/A
RTO4_8867		PFK1,PFK2	0.00246201	53.2971	102.947	102.941	0	#N/A	#N/A	#N/A	#N/A	#N/A	#N/A
RTO4_16201		RPS28B,RPS28A	0.0435758	53.2676	46.9283	42.676	8	-0.0773631	0.805119	0.017989	-0.487421	3.99193	-0.165787
RTO4_9971		YER156C	0.00484802	53.2199	52.2904	32.258	1	#N/A	#N/A	#N/A	#N/A	#N/A	#N/A
RTO4_8882			0.000570197	53.1565	89.9017	56.9222	2	-0.0956107	0.127836	0.214139	-0.508876	0.302089	0.684201
RTO4_10603		UBP6	0.687018	53.1101	49.8869	49.1898	5	-0.226321	0.728568	-0.301516	-0.787355	2.03049	-1.03419
RTO4_8878		CAB2	0.0543689	53.0313	41.2717	41.6846	0	#N/A	#N/A	#N/A	#N/A	#N/A	#N/A
RTO4_12270		ENT1	0.00410219	52.9699	37.7709	50.788	1	#N/A	#N/A	#N/A	#N/A	#N/A	#N/A
RTO4_9262		TRP5	6.58331e-05	52.9617	52.4472	124.917	0	#N/A	#N/A	#N/A	#N/A	#N/A	#N/A
RTO4_14979		ALG8	0.00502482	52.9279	38.2884	35.9784	7	-0.0723478	0.0782234	0.18974	-0.759194	0.572159	1.35504
RTO4_10437		RPN9	0.0481545	52.8618	37.5501	51.6681	0	#N/A	#N/A	#N/A	#N/A	#N/A	#N/A
RTO4_10701		TAH18	0.00180391	52.7626	34.2353	35.2234	0	#N/A	#N/A	#N/A	#N/A	#N/A	#N/A
RTO4_13461			0.0519154	52.7529	34.3499	45.8768	3	-0.68026	0.0126492	-0.542772	-1.84288	-0.0566907	-1.24171
RTO4_9616			0.00010986	52.7264	80.8042	97.7122	22	-0.0832046	0.0562874	0.0682133	-0.862253	0.530635	0.585538
RTO4_14554		PSD1	0.000238806	52.7007	46.2744	36.1337	0	#N/A	#N/A	#N/A	#N/A	#N/A	#N/A
RTO4_10088			6.15572e-05	52.5917	7.62178	12.4682	18	0.00458499	-0.0286763	-0.0709799	0.06467	-0.216987	-0.547228
RTO4_15544		VID24,YGR066C	0.000153732	52.5556	50.4778	179.003	5	-0.618197	-0.108772	-0.327187	-2.56213	-0.389811	-1.3962
RTO4_14399		YOL107W	0.449337	52.4635	50.6749	55.3521	10	-0.395636	-0.098594	0.12304	-2.61076	-0.548637	0.481262
RTO4_14999			0.0120368	52.4405	55.3421	86.7637	2	-0.1937	0.452349	-0.363961	-0.770002	1.47399	-0.902946
RTO4_9926			0.00150956	52.3513	19.7675	20.8791	4	-0.106262	-0.121746	-0.520687	-0.528089	-0.392497	-2.15741
RTO4_15387		LUC7	0.0183073	52.3426	37.7198	47.3889	2	-0.0481133	0.31826	0.252964	0.0563557	0.698896	0.992497
RTO4_16163			0.0949094	52.1976	65.1848	57.0073	6	0.0758955	0.14479	0.395443	0.595834	0.548816	2.10859
RTO4_11894		TUP1	0.0237849	52.0658	49.5842	64.277	0	#N/A	#N/A	#N/A	#N/A	#N/A	#N/A
RTO4_15440			0.062707	52.0585	40.4666	47.2228	7	0.0115689	0.0841832	-0.33394	0.158775	0.413513	-2.32113
RTO4_14559		FCY1	0.369364	52.0432	56.1208	47.3659	4	0.395488	0.327674	0.128123	1.8187	1.13048	0.450544
RTO4_8590		SGT1	0.00282668	52.0315	49.9625	26.9153	0	#N/A	#N/A	#N/A	#N/A	#N/A	#N/A
RTO4_11507			0.000110138	52.0246	85.798	349.298	12	-0.010532	-0.31535	-0.0529132	-0.000888062	-2.16234	-0.578346
RTO4_14654			0.521996	52.0138	51.6823	57.5914	0	#N/A	#N/A	#N/A	#N/A	#N/A	#N/A
RTO4_15767		DIB1	0.242442	52.0085	43.6568	47.6905	0	#N/A	#N/A	#N/A	#N/A	#N/A	#N/A
RTO4_11565			0.00147021	51.9906	15.6439	7.73353	11	0.124475	0.159379	0.565337	0.742056	0.460622	2.97698
RTO4_9030		SSP120	0.0887083	51.9673	40.9956	46.9381	12	0.0123861	0.539359	0.305846	0.516415	2.53157	2.13392
RTO4_10233		PUP2	0.125499	51.9255	37.6377	35.3612	0	#N/A	#N/A	#N/A	#N/A	#N/A	#N/A
RTO4_11002			0.00158859	51.9136	53.6639	97.3084	20	-0.0890961	0.357155	-0.0155629	-0.79774	2.43856	-0.0257494
RTO4_13333			0.0190782	51.9093	34.986	43.0909	3	0.145572	0.135163	0.940118	0.166987	0.392291	2.14029
RTO4_9772			0.00203995	51.7353	51.963	13.9689	6	-0.307347	0.105125	-0.146	-1.34012	0.402664	-0.101762
RTO4_11697			0.000850003	51.7266	37.9619	34.4424	4	-0.0591542	0.439605	-0.0392166	-0.621215	0.881252	-0.332869
RTO4_13902		AFG1	0.000107546	51.7195	43.527	22.9429	13	-0.235489	0.181925	0.253039	-1.41869	0.906456	1.82996
RTO4_10362		YEF3,HEF3,NEW1	0.000500347	51.7109	134.812	59.4593	0	#N/A	#N/A	#N/A	#N/A	#N/A	#N/A
RTO4_16551			0.0105815	51.7001	116.381	99.3186	0	#N/A	#N/A	#N/A	#N/A	#N/A	#N/A
RTO4_10700			0.024399	51.6521	82.553	69.5077	11	0.265639	-0.75523	-1.36518	1.58534	-5.4468	-7.71501
RTO4_10430		NMA2,NMA1	3.85444e-05	51.6343	85.42	80.3426	0	#N/A	#N/A	#N/A	#N/A	#N/A	#N/A
RTO4_14192			0.00074939	51.6178	109.273	105.421	45	0.163983	-0.131885	0.0731786	1.80352	-1.3837	0.81242
RTO4_10204			0.118221	51.5881	36.5781	44.7705	8	-0.119438	-0.367142	-0.124262	-0.625358	-2.45437	-0.745817
RTO4_10876			0.0366459	51.4869	81.5348	77.8832	15	0.0349061	-0.218336	0.365835	0.222993	-1.11093	2.69888
RTO4_10748		VPS21,YPT52	0.0264162	51.4741	70.9384	56.8834	2	-0.273707	0.276804	-0.00789519	-1.45309	1.21608	0.164495
RTO4_14377		FOL1	0.00444035	51.4692	33.5835	32.581	0	#N/A	#N/A	#N/A	#N/A	#N/A	#N/A
RTO4_16062		POP2	0.00241184	51.461	56.5475	71.9701	1	#N/A	#N/A	#N/A	#N/A	#N/A	#N/A
RTO4_16401		PEP12	0.00468489	51.4364	53.6696	82.0562	0	#N/A	#N/A	#N/A	#N/A	#N/A	#N/A
RTO4_9523			0.0014424	51.3874	45.9631	27.0123	3	0.088075	0.531036	0.505242	0.369079	1.14411	1.68338
RTO4_10341		VIP1	0.236193	51.3782	60.5955	53.5807	7	-0.0167257	0.20288	0.00833334	-0.127212	0.379272	0.0228495
RTO4_16351		CSE4	0.00350133	51.3659	46.5583	92.4344	0	#N/A	#N/A	#N/A	#N/A	#N/A	#N/A
RTO4_9805		GDA1	0.0452088	51.3395	47.7267	64.2391	2	-0.77525	-0.164286	-0.241817	-1.41048	0.0422485	-0.571781
RTO4_16204		RSM7	0.0358917	51.2737	55.4691	38.2669	0	#N/A	#N/A	#N/A	#N/A	#N/A	#N/A
RTO4_13563			0.01851	51.2705	37.395	62.2954	6	0.14305	0.115154	-0.103391	0.866519	0.416871	-0.675315
RTO4_16597		GPA2	0.000438976	51.2654	63.1051	128.524	9	-0.0186889	-0.186812	0.152189	0.0447813	-0.917979	1.12058
RTO4_10871			0.000109859	51.2481	8.012	9.13548	6	0.203651	0.133077	-0.0209755	0.818733	0.403136	0.0035506
RTO4_15748		FAA3,FAA4,FAA1	0.0702407	51.2235	34.516	46.6497	10	-0.3977	-1.04193	-0.617705	-2.34558	-4.96942	-2.90779
RTO4_11221			6.81661e-05	51.2048	95.8826	4.87046	12	0.0271372	-0.150688	-0.0487923	0.153342	-0.701189	-0.238915
RTO4_11224		LOS1	0.000473743	51.1745	72.8164	34.2269	0	#N/A	#N/A	#N/A	#N/A	#N/A	#N/A
RTO4_12098			0.00819765	51.161	119.118	94.418	0	#N/A	#N/A	#N/A	#N/A	#N/A	#N/A
RTO4_10218		CIR2	0.00187813	51.0616	20.076	52.1642	7	-1.24239	-0.621322	-1.94224	-3.67177	-2.08121	-4.50873
RTO4_15415		RFA1	0.00331457	51.054	64.3801	94.8094	0	#N/A	#N/A	#N/A	#N/A	#N/A	#N/A
RTO4_14895		PET191	0.313889	51.048	40.7184	43.3584	0	#N/A	#N/A	#N/A	#N/A	#N/A	#N/A
RTO4_16773		YAF9	0.506024	51.0394	54.8433	50.2743	0	#N/A	#N/A	#N/A	#N/A	#N/A	#N/A
RTO4_14662		HOM3	0.000288039	50.8889	106.036	116.103	0	#N/A	#N/A	#N/A	#N/A	#N/A	#N/A
RTO4_16577			0.140072	50.8682	65.8941	55.841	8	0.420871	0.425345	0.191746	2.27864	1.48329	0.930631
RTO4_16322		DAP2	0.0287847	50.8443	33.3792	40.5855	19	0.0110864	0.109152	0.00492803	0.0780277	0.740722	-0.0188542
RTO4_13035			0.0535778	50.8381	44.4163	38.2514	9	-0.2715	0.251293	-0.161484	-1.80242	1.17652	-0.983591
RTO4_13924		VTC1	0.00560908	50.8047	55.6408	80.4527	0	#N/A	#N/A	#N/A	#N/A	#N/A	#N/A
RTO4_16375		HRK1,NPR1,RTK1	0.00179131	50.7621	36.8213	63.0791	20	-0.248689	0.457371	-0.107184	-1.71816	3.40056	-0.802194
RTO4_11605		MYO4,MYO2	0.0744576	50.6703	64.7656	72.2218	39	-0.109486	0.186494	0.412831	-1.11797	1.55472	4.17218
RTO4_11068		RPC11	0.147297	50.6504	58.7335	43.9392	0	#N/A	#N/A	#N/A	#N/A	#N/A	#N/A
RTO4_16085		MDM31	0.00137609	50.6064	61.6697	31.1823	0	#N/A	#N/A	#N/A	#N/A	#N/A	#N/A
RTO4_14356		SEC8	0.263844	50.6006	43.7876	46.6002	22	0.0663033	0.638081	0.662741	0.517695	4.05647	5.76067
RTO4_16556			0.000404217	50.5784	19.2557	16.1427	4	0.00946685	0.324425	-0.0176367	0.219718	0.897823	-0.0441739
RTO4_12671		SEC31	0.0201513	50.5759	39.4644	56.3924	0	#N/A	#N/A	#N/A	#N/A	#N/A	#N/A
RTO4_12551		RIB1	0.00398031	50.5282	37.353	52.7305	1	#N/A	#N/A	#N/A	#N/A	#N/A	#N/A
RTO4_8462			8.0385e-06	50.4923	2.53876	93.172	6	-0.0848423	0.119061	-0.0310322	-0.397232	0.602793	-0.546721
RTO4_13756		MRPL7	0.00215759	50.4638	66.9848	36.2264	0	#N/A	#N/A	#N/A	#N/A	#N/A	#N/A
RTO4_15394		PRP9	0.16671	50.463	41.8807	44.6465	0	#N/A	#N/A	#N/A	#N/A	#N/A	#N/A
RTO4_13659			0.000433053	50.4625	44.5354	156.211	8	0.100418	0.175744	-0.168368	0.558582	0.586231	-1.11833
RTO4_14925		NIT3	0.00171594	50.4214	39.0271	23.3609	12	-0.28591	0.130971	0.224152	-1.97893	0.685208	1.65835
RTO4_15517			0.0955885	50.4211	44.427	38.8002	9	0.174249	0.315013	0.0061984	1.05788	1.44595	0.0187026
RTO4_13535			0.397619	50.376	48.3845	59.7548	3	-0.309148	0.838476	0.348904	-1.24735	1.98112	1.58931
RTO4_13816			0.00287069	50.3565	45.1768	24.2013	6	-0.137498	0.0284887	0.0604993	-1.37326	0.220657	0.521237
RTO4_12572		SEC1	0.457351	50.3213	43.7774	44.6598	1	#N/A	#N/A	#N/A	#N/A	#N/A	#N/A
RTO4_10927			0.184759	50.2938	49.2544	43.0711	5	0.30004	0.614565	0.919228	1.4091	2.23691	4.85051
RTO4_14876		THP1	0.0870617	50.2913	49.1342	40.8831	0	#N/A	#N/A	#N/A	#N/A	#N/A	#N/A
RTO4_13942		MRPS28	0.154877	50.2116	56.2315	45.7132	0	#N/A	#N/A	#N/A	#N/A	#N/A	#N/A
RTO4_8433		STO1	0.0688407	50.1722	45.3429	43.9365	5	-0.640926	0.331713	0.755803	-1.83523	0.606402	3.06956
RTO4_11205		SDH7	0.177676	50.0823	48.6404	31.1238	4	-0.123462	0.101879	-0.101758	-0.681839	0.379172	-0.532668
RTO4_12601		SMD2	0.79672	50.08	53.1844	55.6174	0	#N/A	#N/A	#N/A	#N/A	#N/A	#N/A
RTO4_14209		YJR096W	0.0221309	50.0164	33.2582	34.2856	20	0.0261874	0.0721099	-0.00360555	0.296528	0.251606	0.044198
RTO4_12407		ARO8	0.00119662	49.9973	63.7476	73.9855	4	-0.385174	0.148555	-0.386469	-2.8199	0.979425	-2.05437
RTO4_9929		GSH2	0.000476795	49.9953	47.741	25.2578	0	#N/A	#N/A	#N/A	#N/A	#N/A	#N/A
RTO4_8791			0.724717	49.9892	45.4142	45.8911	3	-0.857064	-1.16256	-0.626349	-1.75618	-2.78981	-1.00816
RTO4_12391		YDL086W	0.00221176	49.9624	37.58	33.9755	7	-0.0881983	-0.98922	0.156782	-0.488852	-3.60763	0.930391
RTO4_11461			0.000506353	49.9527	119.899	135.86	14	0.107973	-0.0363143	0.189061	1.00095	-0.0947237	1.50741
RTO4_9912		FAT1	0.195962	49.8993	43.0834	36.2041	15	-0.0290837	-0.341222	-0.03778	-0.199019	-1.99232	-0.27673
RTO4_12068		RPC19	0.143102	49.8788	71.9164	36.3726	2	0.246865	-0.0790689	0.251607	1.37726	-0.310183	1.30031
RTO4_11553		YJR096W	0.0014268	49.8247	23.4411	68.5186	13	0.225948	0.270634	0.279951	1.60735	1.62824	2.21143
RTO4_12943		ICE2	0.00451773	49.75	35.9215	42.5604	2	-0.0701844	0.203367	0.131423	-0.180134	1.19769	0.692741
[truncated: 6,487 more rows]
